# Supplementary material for: Network analysis reveals crosstalk between autophagy genes and disease genes
Source: Sci Rep. 2017 Mar 15;7:44391. doi: 10.1038/srep44391 (PMC5353691; doi:10.1038/srep44391)
Supplement: Supplementary Table S1 [file srep44391-s2.xlsx]

## Sheet: Table S1AutoPathway
Category	Term	Count	%	PValue	Genes	List Total	Pop Hits	Pop Total	Fold Enrichment	Bonferroni	Benjamini	FDR
KEGG_PATHWAY	hsa05200:Pathways in cancer	22	0.163048	1.36e-11	EGFR, FGFR1, AR, BCR, ERBB2, TP53, FOXO1, RB1, ARNT, ITGA6, CXCR4, NCOA4, BCL2, BAX, SLC2A1, CASP8, VEGFA, FAS, ABL1, RUNX1, MYC, AKT2	66	387	7030	6.05512	2.16e-09	2.16e-09	1.64e-08
KEGG_PATHWAY	hsa05215:Prostate cancer	9	0.0667013	9.43e-07	EGFR, FGFR1, AR, BCL2, ERBB2, TP53, FOXO1, RB1, AKT2	66	85	7030	11.2781	0.000149	7.45e-05	0.00113635
KEGG_PATHWAY	hsa05205:Proteoglycans in cancer	12	0.088935	1.05e-06	EGFR, ACTG1, FGFR1, ERBB2, VEGFA, ESR1, TP53, IGF2, TLR4, FAS, MYC, AKT2	66	190	7030	6.72727	0.000167	5.55e-05	0.00127012
KEGG_PATHWAY	hsa05230:Central carbon metabolism in cancer	8	0.05929	1.37e-06	EGFR, FGFR1, SLC2A2, ERBB2, SLC2A1, TP53, MYC, AKT2	66	62	7030	13.7439	0.000216	5.41e-05	0.00164904
KEGG_PATHWAY	hsa04066:HIF-1 signaling pathway	9	0.0667013	3.53e-06	EGFR, BCL2, ERBB2, IFNG, SLC2A1, VEGFA, TLR4, ARNT, AKT2	66	101	7030	9.49145	0.000557	0.000111	0.00424858
KEGG_PATHWAY	hsa05219:Bladder cancer	6	0.0444675	2.29e-05	EGFR, ERBB2, VEGFA, TP53, RB1, MYC	66	38	7030	16.8182	0.00361659	0.000604	0.0276259
KEGG_PATHWAY	hsa04151:PI3K-Akt signaling pathway	13	0.0963463	3.54e-05	EGFR, FGFR1, STK11, ITGB4, TP53, TLR4, TSC1, ITGA6, BCL2, TSC2, VEGFA, MYC, AKT2	66	326	7030	4.24754	0.00557033	0.000798	0.0425885
KEGG_PATHWAY	hsa05220:Chronic myeloid leukemia	7	0.0518788	3.76e-05	BCR, TP53, RB1, RUNX1, ABL1, MYC, AKT2	66	69	7030	10.8059	0.00591714	0.000742	0.0452474
KEGG_PATHWAY	hsa04210:Apoptosis	7	0.0518788	3.76e-05	BCL2, BAX, CASP8, TP53, FAS, ATM, AKT2	66	69	7030	10.8059	0.00591714	0.000742	0.0452474
KEGG_PATHWAY	hsa04115:p53 signaling pathway	7	0.0518788	4.79e-05	BAX, CASP8, TSC2, TP53, ATR, FAS, ATM	66	72	7030	10.3556	0.00754082	0.000841	0.0577068
KEGG_PATHWAY	hsa05161:Hepatitis B	9	0.0667013	6.74e-05	BCL2, BAX, CASP8, TP53, TLR4, RB1, FAS, MYC, AKT2	66	151	7030	6.34859	0.010586	0.00106367	0.0811249
KEGG_PATHWAY	hsa04919:Thyroid hormone signaling pathway	8	0.05929	7.42e-05	ACTG1, SLC2A1, TSC2, ESR1, TP53, FOXO1, MYC, AKT2	66	113	7030	7.5409	0.011662	0.00106585	0.0894162
KEGG_PATHWAY	hsa05152:Tuberculosis	9	0.0667013	0.000182	RAB7A, LAMP2, NOD2, BCL2, BAX, IFNG, CASP8, TLR4, AKT2	66	174	7030	5.5094	0.0283002	0.0023895	0.218688
KEGG_PATHWAY	hsa05212:Pancreatic cancer	6	0.0444675	0.000269	EGFR, ERBB2, VEGFA, TP53, RB1, AKT2	66	63	7030	10.1443	0.0415861	0.00326202	0.323391
KEGG_PATHWAY	hsa04152:AMPK signaling pathway	7	0.0518788	0.000694	TSC1, SLC2A4, STK11, TSC2, PRKAG2, FOXO1, AKT2	66	117	7030	6.3727	0.103827	0.00779959	0.832485
KEGG_PATHWAY	hsa05410:Hypertrophic cardiomyopathy (HCM)	6	0.0444675	0.000726	ACTG1, ACTC1, DES, ITGA6, PRKAG2, ITGB4	66	78	7030	8.19347	0.108381	0.00761859	0.871001
KEGG_PATHWAY	hsa05213:Endometrial cancer	5	0.0370563	0.00103226	EGFR, ERBB2, TP53, MYC, AKT2	66	49	7030	10.8689	0.150563	0.010147	1.23669
KEGG_PATHWAY	hsa05222:Small cell lung cancer	6	0.0444675	0.0011313	ITGA6, BCL2, TP53, RB1, MYC, AKT2	66	86	7030	7.43129	0.163766	0.0104652	1.35461
KEGG_PATHWAY	hsa05223:Non-small cell lung cancer	5	0.0370563	0.0012008	EGFR, ERBB2, TP53, RB1, AKT2	66	51	7030	10.4427	0.172909	0.0104913	1.43728
KEGG_PATHWAY	hsa04910:Insulin signaling pathway	7	0.0518788	0.00125323	TSC1, SLC2A4, TSC2, PRKAG2, PRKAR1A, FOXO1, AKT2	66	131	7030	5.69165	0.17974	0.0103739	1.49959
KEGG_PATHWAY	hsa04068:FoxO signaling pathway	7	0.0518788	0.00135531	EGFR, SLC2A4, STK11, PRKAG2, FOXO1, ATM, AKT2	66	133	7030	5.60606	0.192882	0.0106571	1.62084
KEGG_PATHWAY	hsa04510:Focal adhesion	8	0.05929	0.00190857	EGFR, ACTG1, ITGA6, BCL2, ERBB2, VEGFA, ITGB4, AKT2	66	193	7030	4.41514	0.260545	0.0142706	2.27553
KEGG_PATHWAY	hsa05412:Arrhythmogenic right ventricular cardiomyopathy (ARVC)	5	0.0370563	0.00329819	ACTG1, DES, ITGA6, ITGB4, DSP	66	67	7030	7.94889	0.406652	0.0234469	3.90235
KEGG_PATHWAY	hsa04932:Non-alcoholic fatty liver disease (NAFLD)	7	0.0518788	0.00345117	BAX, CASP8, PRKAG2, FAS, EIF2AK3, DDIT3, AKT2	66	160	7030	4.66004	0.42087	0.0234692	4.07992
KEGG_PATHWAY	hsa05218:Melanoma	5	0.0370563	0.00348028	EGFR, FGFR1, TP53, RB1, AKT2	66	68	7030	7.832	0.423536	0.0226904	4.11367
KEGG_PATHWAY	hsa05210:Colorectal cancer	5	0.0370563	0.00348028	BCL2, BAX, TP53, MYC, AKT2	66	68	7030	7.832	0.423536	0.0226904	4.11367
KEGG_PATHWAY	hsa04931:Insulin resistance	6	0.0444675	0.00362571	SLC2A4, SLC2A2, SLC2A1, PRKAG2, FOXO1, AKT2	66	112	7030	5.70617	0.436678	0.0226947	4.28215
KEGG_PATHWAY	hsa05145:Toxoplasmosis	6	0.0444675	0.00391195	ITGA6, BCL2, IFNG, CASP8, TLR4, AKT2	66	114	7030	5.60606	0.461679	0.0235378	4.61294
KEGG_PATHWAY	hsa04110:Cell cycle	6	0.0444675	0.00406099	TP53, RB1, ATR, ABL1, MYC, ATM	66	115	7030	5.55731	0.474257	0.0235314	4.78476
KEGG_PATHWAY	hsa04920:Adipocytokine signaling pathway	5	0.0370563	0.00406743	SLC2A4, STK11, SLC2A1, PRKAG2, AKT2	66	71	7030	7.50107	0.474794	0.0227363	4.79218
KEGG_PATHWAY	hsa05206:MicroRNAs in cancer	8	0.05929	0.00483922	EGFR, BCL2, ERBB2, VEGFA, TP53, ABL1, MYC, ATM	66	228	7030	3.73737	0.535342	0.0260832	5.67736
KEGG_PATHWAY	hsa05414:Dilated cardiomyopathy	5	0.0370563	0.00708376	ACTG1, ACTC1, DES, ITGA6, ITGB4	66	83	7030	6.41658	0.674768	0.0367483	8.20896
KEGG_PATHWAY	hsa05162:Measles	6	0.0444675	0.00725998	IFNG, TP53, TLR4, FAS, EIF2AK3, AKT2	66	132	7030	4.8416	0.683762	0.0364563	8.40505
KEGG_PATHWAY	hsa04010:MAPK signaling pathway	8	0.05929	0.00744056	EGFR, FGFR1, TP53, MAPK8IP1, FAS, MYC, DDIT3, AKT2	66	247	7030	3.44988	0.692722	0.0362035	8.6056
KEGG_PATHWAY	hsa05169:Epstein-Barr virus infection	7	0.0518788	0.00753859	BCL2, IFNG, TP53, RB1, EIF2AK3, MYC, AKT2	66	188	7030	3.96599	0.69748	0.0355821	8.7143
KEGG_PATHWAY	hsa04012:ErbB signaling pathway	5	0.0370563	0.00769889	EGFR, ERBB2, ABL1, MYC, AKT2	66	85	7030	6.2656	0.705104	0.0352783	8.89179
KEGG_PATHWAY	hsa05166:HTLV-I infection	8	0.05929	0.00793133	BAX, SLC2A1, TP53, RB1, ATR, MYC, ATM, AKT2	66	250	7030	3.40848	0.71582	0.0353086	9.14861
KEGG_PATHWAY	hsa04922:Glucagon signaling pathway	5	0.0370563	0.0113033	SLC2A2, SLC2A1, PRKAG2, FOXO1, AKT2	66	95	7030	5.60606	0.834055	0.0486675	12.8003
KEGG_PATHWAY	hsa05202:Transcriptional misregulation in cancer	6	0.0444675	0.013592	TP53, FOXO1, RUNX1, MYC, DDIT3, ATM	66	154	7030	4.14994	0.884935	0.0567646	15.2015
KEGG_PATHWAY	hsa04150:mTOR signaling pathway	4	0.029645	0.0162178	TSC1, STK11, TSC2, AKT2	66	58	7030	7.34587	0.924485	0.0657252	17.8817
KEGG_PATHWAY	hsa05142:Chagas disease (American trypanosomiasis)	5	0.0370563	0.0168805	IFNG, CASP8, TLR4, FAS, AKT2	66	107	7030	4.97734	0.932111	0.0666466	18.5457
KEGG_PATHWAY	hsa05214:Glioma	4	0.029645	0.0185505	EGFR, TP53, RB1, AKT2	66	61	7030	6.9846	0.948104	0.0712938	20.1973
KEGG_PATHWAY	hsa05164:Influenza A	6	0.0444675	0.0187025	ACTG1, IFNG, TLR4, FAS, EIF2AK3, AKT2	66	167	7030	3.82689	0.949359	0.0701721	20.3461
KEGG_PATHWAY	hsa05416:Viral myocarditis	4	0.029645	0.0193675	ACTG1, CASP8, MYH7, ABL1	66	62	7030	6.87195	0.954502	0.070932	20.994
KEGG_PATHWAY	hsa05211:Renal cell carcinoma	4	0.029645	0.0210605	SLC2A1, VEGFA, ARNT, AKT2	66	64	7030	6.6572	0.965372	0.0752312	22.6219
KEGG_PATHWAY	hsa04722:Neurotrophin signaling pathway	5	0.0370563	0.0232886	BCL2, BAX, TP53, ABL1, AKT2	66	118	7030	4.51335	0.975842	0.0811353	24.7174
KEGG_PATHWAY	hsa05216:Thyroid cancer	3	0.0222338	0.0237205	NCOA4, TP53, MYC	66	26	7030	12.2902	0.977472	0.0808343	25.1175
KEGG_PATHWAY	hsa04520:Adherens junction	4	0.029645	0.0276085	EGFR, ACTG1, FGFR1, ERBB2	66	71	7030	6.00085	0.988008	0.0916838	28.6327
KEGG_PATHWAY	hsa04530:Tight junction	5	0.0370563	0.0349569	ACTG1, MYH2, MYH7, MYH9, AKT2	66	134	7030	3.97445	0.996383	0.112741	34.8665
KEGG_PATHWAY	hsa05132:Salmonella infection	4	0.029645	0.0386336	ACTG1, RAB7A, IFNG, TLR4	66	81	7030	5.26001	0.998021	0.121633	37.7943
KEGG_PATHWAY	hsa04060:Cytokine-cytokine receptor interaction	6	0.0444675	0.0528659	EGFR, CXCR4, IFNG, VEGFA, CCR2, FAS	66	221	7030	2.89181	0.999812	0.160658	48.0263
KEGG_PATHWAY	hsa04141:Protein processing in endoplasmic reticulum	5	0.0370563	0.0589494	BCL2, BAX, PARK2, EIF2AK3, DDIT3	66	159	7030	3.34953	0.999932	0.17469	51.9089
KEGG_PATHWAY	hsa05231:Choline metabolism in cancer	4	0.029645	0.0602357	EGFR, TSC1, TSC2, AKT2	66	97	7030	4.39238	0.999945	0.17508	52.695
KEGG_PATHWAY	hsa04668:TNF signaling pathway	4	0.029645	0.0777434	NOD2, CASP8, FAS, AKT2	66	108	7030	3.94501	0.999997	0.218006	62.2861
KEGG_PATHWAY	hsa04071:Sphingolipid signaling pathway	4	0.029645	0.0846089	BCL2, BAX, TP53, AKT2	66	112	7030	3.80411	0.999999	0.231676	65.5332
KEGG_PATHWAY	hsa05168:Herpes simplex infection	5	0.0370563	0.0871505	IFNG, CASP8, TP53, FAS, EIF2AK3	66	182	7030	2.92624	0.999999	0.234172	66.6687
KEGG_PATHWAY	hsa05221:Acute myeloid leukemia	3	0.0222338	0.0886797	RUNX1, MYC, AKT2	66	54	7030	5.91751	1	0.234146	67.3352
KEGG_PATHWAY	hsa05014:Amyotrophic lateral sclerosis (ALS)	3	0.0222338	0.0914954	BCL2, BAX, TP53	66	55	7030	5.80992	1	0.237179	68.5308
