# Supplementary material for: Network analysis reveals crosstalk between autophagy genes and disease genes
Source: Sci Rep. 2017 Mar 15;7:44391. doi: 10.1038/srep44391 (PMC5353691; doi:10.1038/srep44391)
Supplement: Supplementary Table S2 [file srep44391-s3.xlsx]

## Sheet: Table S2AutoPathway
Category	Term	Count	%	PValue	Genes	List Total	Pop Hits	Pop Total	Fold Enrichment	Bonferroni	Benjamini	FDR
KEGG_PATHWAY	hsa04610:Complement and coagulation cascades	39	0.0241077	4.4e-21	C7, MBL2, A2M, C9, MASP2, C3, C6, F13A1, C1S, C1QC, F13B, FGG, FGA, KLKB1, SERPINC1, CFH, CFI, C2, F11, F12, F10, C4A, F8, F9, SERPING1, F7, PLG, PROC, C1QA, VWF, C8B, C1QB, CD55, THBD, SERPINF2, F2, SERPIND1, PROS1, PLAU	682	74	7583	5.85989	1.2e-18	1.2e-18	5.79e-18
KEGG_PATHWAY	hsa05340:Primary immunodeficiency	25	0.0154537	2.19e-17	CIITA, PTPRC, CD8A, CD3D, CD3E, RFX5, UNG, TNFRSF13B, RAG1, RAG2, CD40, IL7R, RFXANK, RFXAP, ADA, BTK, DCLRE1C, CD40LG, TAP2, IKBKG, AIRE, ZAP70, AICDA, IL2RG, BLNK	682	36	7583	7.72137	5.96e-15	2.98e-15	2.88e-14
KEGG_PATHWAY	hsa05200:Pathways in cancer	76	0.0469791	2.63e-10	HRAS, PDGFB, STAT5B, PPARG, FASLG, MLH1, MMP2, CXCL12, MMP1, CTNNB1, EDNRA, AGTR1, EDNRB, WNT4, PAX8, PRKCA, RET, BRAF, FGF23, PRKCG, CDK4, ARHGEF12, RAD51, SMO, CCND1, PDGFRA, PDGFRB, MDM2, LAMC2, GNAS, GNB3, ITGA2B, FGFR2, FGFR3, GNAI2, PML, NFKBIA, CDH1, ZBTB16, KIT, SUFU, TPM3, IGF1R, LAMB3, KRAS, RAC2, SOS1, AXIN2, FH, AXIN1, APC, CSF1R, COL4A4, CEBPA, MSH6, COL4A3, IL6, COL4A1, MSH3, MSH2, …	682	400	7583	2.11257	7.17e-08	2.39e-08	3.47e-07
KEGG_PATHWAY	hsa04060:Cytokine-cytokine receptor interaction	52	0.0321436	2.24e-09	PDGFB, LEPR, FASLG, IL13, CXCL12, IL10, ACVR1B, TNFRSF11B, TNFRSF11A, IL4R, CSF2RB, IL1B, IFNGR2, IFNGR1, LTA, GHR, EDAR, CD40, AMH, CCR5, CD40LG, PDGFRA, PDGFRB, IL12B, EDA, TNF, BMPR2, KIT, CCL5, IL7R, TNFRSF1A, IL12RB1, IL2RG, CSF1R, THPO, AMHR2, IL6, TNFSF4, IL2RA, FLT3, TGFBR1, FLT4, TGFBR2, TNFRSF13B, MET, KDR, LEP, EPOR, BMPR1B, MPL, BMPR1A	682	238	7583	2.42931	6.09e-07	1.52e-07	2.95e-06
KEGG_PATHWAY	hsa04151:PI3K-Akt signaling pathway	65	0.0401795	1.18e-08	HRAS, PDGFB, FASLG, IL4R, INSR, GHR, PPP2R1B, FGF23, CDK4, CCND1, COL1A2, PDGFRA, PDGFRB, MDM2, RELN, LAMC2, COL1A1, GNB3, ITGA2B, NGF, FGFR2, FGFR4, FGFR3, COL2A1, ITGB3, KIT, IL7R, IGF1R, LAMB3, KRAS, INS, SOS1, COMP, TEK, COL6A3, COL6A2, COL6A1, IL2RG, PPP2R2B, CSF1R, COL4A4, COL4A3, IL6, TNXB, COL4A1, IL2RA, FLT4, MET, IGF1, COL5A2, COL5A1, BRCA1, COL4A6, COL4A5, KDR, GH1, VWF, NRAS, LAMA3, I…	682	347	7583	2.08277	3.21e-06	6.43e-07	1.56e-05
KEGG_PATHWAY	hsa05410:Hypertrophic cardiomyopathy (HCM)	26	0.0160718	1.37e-08	TNF, MYL2, TNNC1, MYL3, MYBPC3, CACNB4, ITGB3, TTN, TPM2, TPM1, TPM3, ACE, EMD, IL6, LMNA, IGF1, TNNI3, CACNA1S, TNNT2, SGCG, ITGA7, RYR2, SGCD, SGCA, SGCB, ITGA2B	682	80	7583	3.6136	3.72e-06	6.21e-07	1.8e-05
KEGG_PATHWAY	hsa04510:Focal adhesion	46	0.0284347	1.5e-08	CAV3, HRAS, MYL2, PDGFB, DIAPH1, COL2A1, ITGB3, SRC, CTNNB1, IGF1R, LAMB3, RAC2, PAK3, SOS1, COMP, COL6A3, COL6A2, COL6A1, COL4A4, PRKCA, COL4A3, TNXB, COL4A1, BRAF, FLT4, MET, IGF1, PRKCG, ACTN3, FLNB, COL5A2, COL5A1, COL4A6, COL4A5, KDR, VWF, CCND1, LAMA3, ITGA7, COL1A2, PDGFRA, PDGFRB, RELN, LAMC2, COL1A1, ITGA2B	682	208	7583	2.45896	4.07e-06	5.82e-07	1.97e-05
KEGG_PATHWAY	hsa05150:Staphylococcus aureus infection	22	0.0135992	1.51e-08	ICAM1, SELP, MBL2, C4A, MASP2, C3, ITGB2, C1S, C1QC, IL10, PLG, C1QA, C1QB, FGG, FCGR2B, FCGR1A, DSG1, CFH, FCGR2A, CFI, C2, FCGR3A	682	59	7583	4.14598	4.1e-06	5.12e-07	1.98e-05
KEGG_PATHWAY	hsa05414:Dilated cardiomyopathy	27	0.0166899	1.53e-08	TNF, MYL2, TNNC1, MYL3, MYBPC3, CACNB4, ITGB3, TTN, TPM2, TPM1, TPM3, EMD, LMNA, IGF1, TNNI3, CACNA1S, TNNT2, ADRB1, SGCG, PLN, ITGA7, RYR2, SGCD, GNAS, SGCA, SGCB, ITGA2B	682	86	7583	3.49078	4.15e-06	4.61e-07	2.01e-05
KEGG_PATHWAY	hsa04512:ECM-receptor interaction	27	0.0166899	1.99e-08	COL2A1, ITGB3, GP9, LAMB3, CD44, COMP, COL6A3, COL6A2, COL6A1, GP1BA, COL4A4, COL4A3, TNXB, COL4A1, COL5A2, COL4A6, COL5A1, COL4A5, VWF, CD36, LAMA3, ITGA7, COL1A2, RELN, LAMC2, COL1A1, ITGA2B	682	87	7583	3.45065	5.42e-06	5.42e-07	2.62e-05
KEGG_PATHWAY	hsa04974:Protein digestion and absorption	26	0.0160718	4.1e-08	FXYD2, ELN, PRSS1, COL2A1, SLC7A7, COL9A1, COL9A2, COL17A1, COL9A3, COL7A1, COL6A3, COL6A2, COL6A1, KCNQ1, COL10A1, COL4A4, COL4A3, COL4A1, ATP1A3, ATP1A2, COL5A2, COL4A6, COL5A1, COL4A5, COL1A2, COL1A1	682	84	7583	3.44152	1.12e-05	1.01e-06	5.4e-05
KEGG_PATHWAY	hsa01130:Biosynthesis of antibiotics	43	0.0265803	2.65e-07	ALDOA, HSD17B10, LDHB, LDHA, TALDO1, ASS1, HMGCR, ALDOB, HK1, ASL, AGXT, PDHB, GLDC, ARG1, TPI1, GCSH, ENO3, PDHA1, CAT, RPIA, HADH, FH, ODC1, ACADM, OTC, AK1, FBP1, BPGM, PFKM, AMPD1, GPI, G6PD, GCK, NME1, DLD, PLA2G7, PHGDH, ALDH2, MVK, PGK1, OAT, PRPS1, CBS	682	206	7583	2.32091	7.21e-05	6.01e-06	0.000349
KEGG_PATHWAY	hsa05146:Amoebiasis	27	0.0166899	4.45e-06	TNF, C9, ITGB2, COL2A1, IL10, ARG1, LAMB3, IL1B, PRKCA, COL4A4, COL4A3, IL6, COL4A1, PRKCG, ACTN3, COL5A2, COL4A6, COL5A1, COL4A5, C8B, LAMA3, COL1A2, HSPB1, GNAS, LAMC2, IL12B, COL1A1	682	112	7583	2.68042	0.00121101	9.32e-05	0.00586395
KEGG_PATHWAY	hsa05142:Chagas disease (American trypanosomiasis)	27	0.0166899	6.3e-06	PPP2R1B, IL6, TNF, GNAI2, CD3D, C3, CD3E, TGFBR1, TGFBR2, FASLG, NFKBIA, CCL5, C1QC, IL10, IRAK4, C1QA, TNFRSF1A, C1QB, ACE, IKBKG, IL1B, GNAS, IL12B, PPP2R2B, IFNGR2, IFNGR1	682	114	7583	2.63339	0.00171247	0.000122	0.00829409
KEGG_PATHWAY	hsa01200:Carbon metabolism	26	0.0160718	8.53e-06	ALDOA, TALDO1, GLUD1, ALDOB, HK1, AGXT, PDHB, GLDC, TPI1, ENO3, CAT, RPIA, PDHA1, FH, ACADM, FBP1, PFKM, CPS1, GPI, G6PD, GCK, DLD, PHGDH, PGK1, PC, PRPS1	682	109	7583	2.65218	0.0023169	0.000155	0.0112248
KEGG_PATHWAY	hsa04080:Neuroactive ligand-receptor interaction	50	0.0309073	1.08e-05	OPRM1, CALCR, AVPR2, THRA, THRB, GABRB3, DRD2, DRD5, LEPR, LHCGR, TRHR, PRSS1, TSHB, NR3C1, GABBR2, GCGR, GHRHR, EDNRA, EDNRB, ADRB3, AGTR1, AGTR2, KISS1R, CHRNA4, ADRA2C, MC3R, CHRNA1, GHR, GABRG2, GLRB, GABRA1, RXFP2, PLG, LEP, SSTR5, GH1, P2RX7, ADRB1, P2RX1, F2, PTGDR, MC2R, TBXA2R, MC4R, CHRNB2, CHRNB1, FSHB, CHRNE, LHB, TSHR	682	292	7583	1.9039	0.00292475	0.000183	0.0141738
KEGG_PATHWAY	hsa04380:Osteoclast differentiation	29	0.0179262	1.65e-05	CALCR, TNF, PPARG, NFKBIA, ITGB3, BTK, TNFRSF1A, CYLD, TNFRSF11B, TNFRSF11A, FCGR1A, IL1B, FCGR3A, IFNGR2, IFNGR1, TYROBP, BLNK, CSF1R, IL6, NCF2, TGFBR1, TGFBR2, CYBA, CTSK, CYBB, FCGR2B, IKBKG, FCGR2A, TREM2	682	134	7583	2.4063	0.00446943	0.000263	0.0216756
KEGG_PATHWAY	hsa05230:Central carbon metabolism in cancer	18	0.0111266	2.05e-05	FGFR2, RET, HRAS, FGFR3, FLT3, MET, HK1, PFKM, KIT, PDHB, NRAS, KRAS, G6PD, GCK, NTRK1, PDGFRA, PDGFRB, PDHA1	682	62	7583	3.22803	0.00556725	0.00031	0.0270138
KEGG_PATHWAY	hsa00010:Glycolysis / Gluconeogenesis	18	0.0111266	2.58e-05	ALDOA, MINPP1, LDHB, LDHA, ALDOB, FBP1, HK1, BPGM, PFKM, PDHB, GPI, TPI1, GCK, DLD, ALDH2, ENO3, PDHA1, PGK1	682	63	7583	3.17679	0.00699405	0.000369	0.0339603
KEGG_PATHWAY	hsa05216:Thyroid cancer	12	0.00741776	4.48e-05	NRAS, HRAS, CCND1, RET, KRAS, BRAF, NTRK1, PPARG, PAX8, CDH1, TPM3, CTNNB1	682	31	7583	4.30404	0.0121106	0.000609	0.0589486
KEGG_PATHWAY	hsa04640:Hematopoietic cell lineage	22	0.0135992	4.79e-05	IL6, IL2RA, TNF, CD3D, CD8A, CD3E, FLT3, ITGB3, KIT, IL7R, GP9, CD55, CD36, CD44, IL4R, FCGR1A, IL1B, EPOR, GP1BA, ITGA2B, CSF1R, THPO	682	92	7583	2.65884	0.0129579	0.000621	0.0630984
KEGG_PATHWAY	hsa05020:Prion diseases	12	0.00741776	6.28e-05	C1QA, C1QB, C8B, C7, IL6, C9, C6, IL1B, SOD1, CCL5, PRNP, C1QC	682	32	7583	4.16954	0.0169333	0.000776	0.082615
KEGG_PATHWAY	hsa04960:Aldosterone-regulated sodium reabsorption	13	0.0080359	0.0001	PRKCA, FXYD2, ATP1A3, NR3C2, IGF1, PRKCG, ATP1A2, KRAS, INS, SCNN1G, SCNN1B, SCNN1A, INSR	682	39	7583	3.70626	0.0269526	0.00118723	0.132138
KEGG_PATHWAY	hsa05205:Proteoglycans in cancer	36	0.0222533	0.000113	CAV3, HRAS, TNF, FASLG, ITGB3, TIMP3, MMP2, HOXD10, SRC, CTNNB1, IGF1R, WNT4, ANK1, KRAS, GPC3, CD44, SOS1, TWIST1, PRKCA, BRAF, MET, IGF1, PRKCG, ARHGEF12, FLNB, FZD4, PTPN11, KDR, SMO, NRAS, CCND1, RRAS2, MDM2, PTCH1, IL12B, PLAU	682	203	7583	1.9718	0.0303679	0.00128411	0.149129
KEGG_PATHWAY	hsa05144:Malaria	15	0.0092722	0.00017	GYPC, SELP, ICAM1, IL6, TNF, MET, ITGB2, HBA1, CD40, IL10, CD36, CD40LG, COMP, IL1B, HBB	682	53	7583	3.14682	0.0451408	0.00184595	0.22329
KEGG_PATHWAY	hsa01230:Biosynthesis of amino acids	18	0.0111266	0.000228	ALDOA, TALDO1, ASS1, OTC, ALDOB, PFKM, CPS1, ASL, ARG1, TPI1, MTR, PHGDH, ENO3, RPIA, PGK1, PRPS1, PC, CBS	682	74	7583	2.70457	0.060231	0.00238642	0.300179
KEGG_PATHWAY	hsa05143:African trypanosomiasis	12	0.00741776	0.000274	PRKCA, ICAM1, IL6, TNF, APOA1, IL1B, FASLG, PRKCG, IL12B, HBA1, HBB, IL10	682	37	7583	3.60609	0.0718769	0.00275881	0.360326
KEGG_PATHWAY	hsa04913:Ovarian steroidogenesis	14	0.00865405	0.000342	IGF1R, CYP17A1, CYP11A1, LDLR, INS, LHCGR, IGF1, GNAS, ALOX5, BMP15, FSHB, INSR, LHB, CYP19A1	682	50	7583	3.11326	0.0888424	0.00331732	0.449244
KEGG_PATHWAY	hsa05202:Transcriptional misregulation in cancer	31	0.0191625	0.000344	PPARG, TFE3, PML, TSPAN7, ZBTB16, MMP3, WT1, MEN1, IGF1R, FCGR1A, PAX8, RUNX2, EWSR1, CSF1R, CEBPA, IL6, CEBPE, FLT3, TGFBR2, MET, IGF1, NR4A3, CD40, HMGA2, EYA1, UNC13D, PRCC, NTRK1, MPO, MDM2, PLAU	682	174	7583	1.98093	0.0894254	0.00322511	0.452328
KEGG_PATHWAY	hsa05133:Pertussis	18	0.0111266	0.000378	IL6, TNF, GNAI2, C4A, C3, ITGB2, SERPING1, C1S, NLRP3, C1QC, IL10, IRAK4, C1QA, C1QB, IRF1, IL1B, C2, IL12B	682	77	7583	2.59919	0.097729	0.00342214	0.496451
KEGG_PATHWAY	hsa04261:Adrenergic signaling in cardiomyocytes	27	0.0166899	0.000405	FXYD2, SCN1B, MYL2, GNAI2, TNNC1, MYL3, CACNB4, TPM2, TPM1, TPM3, ATP2B2, AGTR1, AGTR2, KCNE1, PPP2R2B, SCN5A, KCNQ1, PPP2R1B, ATP1A3, ATP1A2, TNNI3, CACNA1S, TNNT2, ADRB1, PLN, RYR2, GNAS	682	144	7583	2.08477	0.104312	0.00354735	0.531708
KEGG_PATHWAY	hsa05219:Bladder cancer	12	0.00741776	0.000578	NRAS, HRAS, CCND1, FGFR3, KRAS, BRAF, MDM2, CDH1, CDK4, MMP2, SRC, MMP1	682	40	7583	3.33563	0.145453	0.00489996	0.757794
KEGG_PATHWAY	hsa04015:Rap1 signaling pathway	35	0.0216351	0.000681	FGFR2, HRAS, FGFR4, FGFR3, GNAI2, PDGFB, DRD2, ITGB2, CDH1, ITGB3, KIT, SRC, CTNNB1, IGF1R, KRAS, RAC2, INS, TEK, INSR, CSF1R, PRKCA, BRAF, FLT4, MET, FGF23, IGF1, PRKCG, KDR, NRAS, KRIT1, PDGFRA, PDGFRB, GNAS, ITGA2B, NGF	682	214	7583	1.81849	0.169106	0.00559799	0.892508
KEGG_PATHWAY	hsa04917:Prolactin signaling pathway	17	0.0105085	0.000712	HRAS, TH, LHCGR, STAT5B, GALT, SRC, NRAS, CYP17A1, CCND1, TNFRSF11A, KRAS, GCK, INS, SOS1, IRF1, JAK2, LHB	682	74	7583	2.55431	0.176042	0.00567897	0.932705
KEGG_PATHWAY	hsa05412:Arrhythmogenic right ventricular cardiomyopathy (ARVC)	16	0.00989034	0.000975	LMNA, GJA1, ACTN3, CACNB4, ITGB3, CACNA1S, CTNNB1, SGCG, PKP2, ITGA7, RYR2, SGCD, EMD, SGCA, SGCB, ITGA2B	682	69	7583	2.57827	0.233108	0.00755443	1.27621
KEGG_PATHWAY	hsa04550:Signaling pathways regulating pluripotency of stem cells	25	0.0154537	0.00128291	FGFR2, FGFR4, HRAS, HNF1A, FGFR3, SOX2, PAX6, BMPR2, CTNNB1, ACVR1B, IGF1R, WNT4, KRAS, AXIN2, AXIN1, APC, SMAD4, IGF1, FZD4, NRAS, JAK2, JAK3, BMPR1B, ZFHX3, BMPR1A	682	139	7583	1.99978	0.294731	0.00965246	1.67561
KEGG_PATHWAY	hsa05140:Leishmaniasis	16	0.00989034	0.00132931	TNF, NCF2, C3, NFKBIA, ITGB2, IL10, IRAK4, CYBA, FCGR1A, IL1B, JAK2, FCGR2A, IL12B, FCGR3A, IFNGR2, IFNGR1	682	71	7583	2.50564	0.303588	0.0097311	1.73573
KEGG_PATHWAY	hsa04920:Adipocytokine signaling pathway	16	0.00989034	0.00132931	PPARA, IRS2, TNF, LEPR, NFKBIA, POMC, PPARGC1A, CPT1A, PTPN11, LEP, TNFRSF1A, CD36, IKBKG, JAK2, AGRP, ACSL6	682	71	7583	2.50564	0.303588	0.0097311	1.73573
KEGG_PATHWAY	hsa04024:cAMP signaling pathway	32	0.0197807	0.00147666	FXYD2, PPARA, GNAI2, DRD2, DRD5, NFKBIA, CNGB1, GABBR2, SOX9, EDNRA, ATP2B2, BDNF, RAC2, ADCY10, BRAF, ATP1A3, PDE4D, ATP1A2, TNNI3, CACNA1S, SSTR5, AMH, ADRB1, RRAS2, PLN, MC2R, RYR2, GHRL, GNAS, PTCH1, FSHB, TSHR	682	198	7583	1.79697	0.330984	0.0105218	1.92639
KEGG_PATHWAY	hsa05214:Glioma	15	0.0092722	0.00156695	PRKCA, HRAS, BRAF, PDGFB, IGF1, PRKCG, CDK4, NRAS, IGF1R, CCND1, KRAS, SOS1, PDGFRA, MDM2, PDGFRB	682	65	7583	2.56587	0.34724	0.0108775	2.04307
KEGG_PATHWAY	hsa05210:Colorectal cancer	15	0.0092722	0.00182864	MSH6, BRAF, MSH3, MSH2, TGFBR1, TGFBR2, SMAD4, MLH1, CTNNB1, CCND1, KRAS, RAC2, AXIN2, AXIN1, APC	682	66	7583	2.52699	0.392162	0.012369	2.38049
KEGG_PATHWAY	hsa04730:Long-term depression	14	0.00865405	0.00183438	PRKCA, PPP2R1B, HRAS, NOS1, BRAF, GNAI2, IGF1, PRKCG, NRAS, IGF1R, KRAS, RYR1, GNAS, CACNA1A	682	59	7583	2.63835	0.393111	0.0121068	2.38788
KEGG_PATHWAY	hsa04014:Ras signaling pathway	36	0.0222533	0.00184354	FGFR2, FGFR4, HRAS, FGFR3, PDGFB, FASLG, KIT, IGF1R, KRAS, RAC2, PAK3, INS, SOS1, TEK, ZAP70, INSR, RASA1, CSF1R, PRKCA, FLT4, NF1, MET, FGF23, IGF1, PRKCG, PTPN11, KDR, NRAS, RRAS2, IKBKG, PLA2G2A, PDGFRA, PDGFRB, GNB3, NGF	682	235	7583	1.7033	0.394623	0.011879	2.39966
KEGG_PATHWAY	hsa04630:Jak-STAT signaling pathway	26	0.0160718	0.00188921	IL6, IL2RA, LEPR, STAT5B, IL13, IL7R, IL10, PTPN11, LEP, GH1, CCND1, IL12RB1, SOS1, IL4R, CSF2RB, JAK2, IL2RG, EPOR, JAK3, IL12B, MPL, IFNGR2, IFNGR1, GHR, THPO	682	151	7583	1.91449	0.402112	0.0118904	2.45844
KEGG_PATHWAY	hsa00030:Pentose phosphate pathway	9	0.00556332	0.00192453	ALDOA, GPI, G6PD, TALDO1, ALDOB, FBP1, RPIA, PFKM, PRPS1	682	27	7583	3.70626	0.407838	0.0118379	2.50385
KEGG_PATHWAY	hsa04919:Thyroid hormone signaling pathway	21	0.0129811	0.00233595	PRKCA, FXYD2, HRAS, THRA, THRB, ATP1A3, PRKCG, ATP1A2, ITGB3, MED13L, SRC, CTNNB1, NOTCH3, NRAS, SLC16A2, CCND1, WNT4, KRAS, PLN, GATA4, MDM2	682	113	7583	2.06632	0.470659	0.0140366	3.03156
KEGG_PATHWAY	hsa04064:NF-kappa B signaling pathway	18	0.0111266	0.00269666	BCL10, ICAM1, TNF, NFKBIA, MALT1, CD40, CXCL12, BTK, IRAK4, TNFRSF1A, TNFRSF11A, CD40LG, IKBKG, ZAP70, IL1B, PLAU, LTA, BLNK	682	91	7583	2.19932	0.520246	0.0158402	3.49203
KEGG_PATHWAY	hsa04978:Mineral absorption	12	0.00741776	0.002912	FXYD2, TF, VDR, SLC26A3, TRPM6, SLC5A1, HMOX1, ATP1A3, ATP1A2, SLC40A1, FTH1, FTL	682	48	7583	2.77969	0.547614	0.0167354	3.76597
KEGG_PATHWAY	hsa05152:Tuberculosis	29	0.0179262	0.00293356	TNF, C3, ITGB2, RFXAP, RFXANK, IL10, SRC, IRAK4, TNFRSF1A, VDR, FCGR1A, IL1B, FCGR3A, IFNGR2, IFNGR1, CIITA, BCL10, IL6, RFX5, MALT1, ARHGEF12, FCGR2B, CD209, JAK2, FCGR2A, IL12B, HSPD1, ATP6V0A4	682	181	7583	1.78146	0.550267	0.0165101	3.79336
KEGG_PATHWAY	hsa05166:HTLV-I infection	39	0.0241077	0.0031341	HRAS, TNF, PDGFB, CRTC1, STAT5B, NFKBIA, TBP, ITGB2, CHEK2, CTNNB1, MSX2, TNFRSF1A, WNT4, KRAS, XBP1, IL2RG, TERT, LTA, APC, ICAM1, IL6, IL2RA, CD3D, CD3E, TGFBR1, TGFBR2, SMAD4, CD40, CDK4, FZD4, NRAS, CCND1, MSX1, RRAS2, IKBKG, PDGFRA, BUB1B, PDGFRB, JAK3	682	269	7583	1.61201	0.574212	0.0172738	4.04776
KEGG_PATHWAY	hsa04660:T cell receptor signaling pathway	20	0.0123629	0.00318767	PTPRC, BCL10, HRAS, TNF, CD3D, CD8A, CD3E, CTLA4, NFKBIA, MALT1, CDK4, IL10, NRAS, KRAS, CD40LG, PAK3, SOS1, IKBKG, MAP3K8, ZAP70	682	108	7583	2.05903	0.580391	0.0172187	4.11561
KEGG_PATHWAY	hsa05221:Acute myeloid leukemia	13	0.0080359	0.00347194	CEBPA, HRAS, BRAF, FLT3, STAT5B, PML, ZBTB16, KIT, NRAS, CCND1, KRAS, SOS1, IKBKG	682	56	7583	2.58114	0.611713	0.0183783	4.47492
KEGG_PATHWAY	hsa04650:Natural killer cell mediated cytotoxicity	21	0.0129811	0.00355408	PRKCA, ICAM1, PRF1, IL6, HRAS, TNF, BRAF, FASLG, ITGB2, PRKCG, PTPN11, NRAS, SH2D1A, KRAS, RAC2, SOS1, ZAP70, FCGR3A, IFNGR2, IFNGR1, TYROBP	682	117	7583	1.99568	0.620322	0.0184514	4.57852
KEGG_PATHWAY	hsa05215:Prostate cancer	17	0.0105085	0.00370784	FGFR2, HRAS, BRAF, PDGFB, NFKBIA, IGF1, CTNNB1, NRAS, IGF1R, CCND1, KRAS, INS, SOS1, IKBKG, PDGFRA, MDM2, PDGFRB	682	86	7583	2.1979	0.635929	0.0188837	4.77216
KEGG_PATHWAY	hsa05218:Melanoma	15	0.0092722	0.00426976	HRAS, BRAF, PDGFB, MET, FGF23, IGF1, CDH1, CDK4, NRAS, IGF1R, CCND1, KRAS, PDGFRA, MDM2, PDGFRB	682	72	7583	2.31641	0.687722	0.0213224	5.47672
KEGG_PATHWAY	hsa04972:Pancreatic secretion	18	0.0111266	0.00479203	KCNMA1, PRKCA, FXYD2, ATP1A3, PRSS1, PRKCG, ATP1A2, ATP2B2, SLC26A3, ATP2A2, ATP2A1, PLA2G2A, RYR2, GNAS, CA2, SLC4A4, KCNQ1	682	96	7583	2.08477	0.729252	0.0234758	6.12726
KEGG_PATHWAY	hsa05213:Endometrial cancer	12	0.00741776	0.00479393	NRAS, HRAS, CCND1, KRAS, BRAF, SOS1, MLH1, CDH1, AXIN2, AXIN1, CTNNB1, APC	682	51	7583	2.61618	0.729392	0.0230705	6.12962
KEGG_PATHWAY	hsa05220:Chronic myeloid leukemia	15	0.0092722	0.00485925	HRAS, BRAF, TGFBR1, TGFBR2, STAT5B, SMAD4, NFKBIA, CDK4, PTPN11, NRAS, CCND1, KRAS, SOS1, IKBKG, MDM2	682	73	7583	2.28468	0.734181	0.0229765	6.21069
KEGG_PATHWAY	hsa00220:Arginine biosynthesis	7	0.00432702	0.00502246	ARG1, NOS1, ASS1, GLUD1, OTC, ASL, CPS1	682	19	7583	4.09639	0.745779	0.0233363	6.41296
KEGG_PATHWAY	hsa04020:Calcium signaling pathway	29	0.0179262	0.00545349	PHKA2, TNNC1, PHKB, DRD5, PHKA1, LHCGR, TRHR, EDNRA, ATP2B2, EDNRB, ADRB3, AGTR1, PRKCA, NOS1, PRKCG, CACNA1S, P2RX7, ADRB1, ATP2A2, P2RX1, PLN, ATP2A1, RYR1, PDGFRA, TBXA2R, RYR2, PDGFRB, GNAS, CACNA1A	682	189	7583	1.70605	0.774042	0.0248952	6.94522
KEGG_PATHWAY	hsa05162:Measles	23	0.0142174	0.00653499	IL6, IL2RA, CD3D, CD3E, STAT5B, IL13, NFKBIA, FASLG, CDK4, IRAK4, SH2D1A, CCND1, FCGR2B, CD209, IL1B, JAK2, IL2RG, JAK3, IL12B, IFNGR2, IFNGR1, ADAR	682	140	7583	1.82665	0.831926	0.0292851	8.26844
KEGG_PATHWAY	hsa04950:Maturity onset diabetes of the young	8	0.00494517	0.00658724	HNF1B, HNF1A, GCK, HNF4A, INS, PAX6, NEUROD1, PDX1	682	26	7583	3.42116	0.834313	0.0290398	8.33192
KEGG_PATHWAY	hsa04520:Adherens junction	14	0.00865405	0.00671693	PTPRJ, TGFBR1, MET, TGFBR2, SMAD4, CDH1, ACTN3, SRC, CTNNB1, IGF1R, RAC2, PVRL1, PTPN1, INSR	682	68	7583	2.28916	0.840094	0.0291344	8.48933
KEGG_PATHWAY	hsa04068:FoxO signaling pathway	22	0.0135992	0.00675038	IRS2, IL6, HRAS, BRAF, TGFBR1, TGFBR2, SMAD4, RAG1, FASLG, IGF1, RAG2, IL7R, IL10, IGF1R, NRAS, CCND1, KRAS, INS, SOS1, MDM2, CAT, INSR	682	132	7583	1.85313	0.841552	0.0288199	8.52989
KEGG_PATHWAY	hsa04010:MAPK signaling pathway	36	0.0222533	0.00798135	FGFR2, HRAS, FGFR4, FGFR3, TNF, PDGFB, FASLG, CACNB4, TNFRSF1A, BDNF, KRAS, RAC2, SOS1, MAPT, MAP3K8, IL1B, RASA1, PRKCA, BRAF, TGFBR1, TGFBR2, NF1, FGF23, PRKCG, CACNA1S, FLNB, NRAS, NTRK1, RRAS2, NTRK2, IKBKG, PDGFRA, HSPB1, PDGFRB, CACNA1A, NGF	682	257	7583	1.55749	0.886917	0.0334834	10.0109
KEGG_PATHWAY	hsa04142:Lysosome	21	0.0129811	0.00829094	GNPTG, AGA, LITAF, GM2A, PSAP, HEXA, GUSB, CTSA, ASAH1, GLB1, CTSK, NPC2, NAGA, SMPD1, MCOLN1, CTSC, NEU1, MAN2B1, ATP6V0A4, GBA, IDUA	682	126	7583	1.85313	0.896122	0.0342391	10.3799
KEGG_PATHWAY	hsa04725:Cholinergic synapse	19	0.0117448	0.00874182	PRKCA, ACHE, HRAS, GNAI2, PRKCG, KCNJ2, CACNA1S, NRAS, KCNQ4, KCNQ3, KRAS, CHRNA4, CHRNB2, JAK2, GNB3, KCNQ2, KCNQ1, CACNA1A, CHAT	682	110	7583	1.92051	0.908208	0.0355384	10.9147
KEGG_PATHWAY	hsa00260:Glycine, serine and threonine metabolism	10	0.00618146	0.00918961	ALAS2, DLD, PHGDH, GCSH, BPGM, GRHPR, GNMT, AGXT, CBS, GLDC	682	41	7583	2.71189	0.918824	0.0367859	11.443
KEGG_PATHWAY	hsa04964:Proximal tubule bicarbonate reclamation	7	0.00432702	0.0109512	FXYD2, GLUD1, ATP1A3, CA4, CA2, ATP1A2, SLC4A4	682	22	7583	3.53779	0.949971	0.0430905	13.4933
KEGG_PATHWAY	hsa05145:Toxoplasmosis	20	0.0123629	0.0111074	CIITA, TNF, LDLR, GNAI2, NFKBIA, CD40, IL10, IRAK4, TNFRSF1A, LAMB3, LAMA3, CCR5, CD40LG, IKBKG, LAMC2, JAK2, ALOX5, IL12B, IFNGR2, IFNGR1	682	121	7583	1.83781	0.952075	0.0430755	13.673
KEGG_PATHWAY	hsa03440:Homologous recombination	8	0.00494517	0.0148895	XRCC3, NBN, BLM, SYCP3, BRCA2, RAD54B, RAD54L, RAD51	682	30	7583	2.965	0.983099	0.0566248	17.9193
KEGG_PATHWAY	hsa04976:Bile secretion	13	0.0080359	0.0168277	FXYD2, LDLR, ABCB11, HMGCR, SLC5A1, ATP1A3, NR0B2, ATP1A2, ABCB4, GNAS, ABCC2, CA2, SLC4A4	682	68	7583	2.12565	0.990109	0.062947	20.0199
KEGG_PATHWAY	hsa00620:Pyruvate metabolism	9	0.00556332	0.0176041	LDHB, LDHA, DLD, ALDH2, GRHPR, PDHA1, PDHB, FH, PC	682	38	7583	2.63339	0.992021	0.0648951	20.8472
KEGG_PATHWAY	hsa00052:Galactose metabolism	8	0.00494517	0.0177856	B4GALT1, GCK, SI, GALT, HK1, PFKM, LCT, GLB1	682	31	7583	2.86936	0.992412	0.0646796	21.0395
KEGG_PATHWAY	hsa05321:Inflammatory bowel disease (IBD)	13	0.0080359	0.0208683	IL6, TNF, IL13, TLR5, FOXP3, IL10, IL12RB1, IL4R, IL1B, IL2RG, IL12B, IFNGR2, IFNGR1	682	70	7583	2.06491	0.996773	0.0745886	24.2401
KEGG_PATHWAY	hsa04930:Type II diabetes mellitus	10	0.00618146	0.0220823	IRS2, TNF, GCK, INS, HK1, PDX1, KCNJ11, ABCC8, INSR, CACNA1A	682	47	7583	2.3657	0.997697	0.0777902	25.4672
KEGG_PATHWAY	hsa04614:Renin-angiotensin system	7	0.00432702	0.0248578	AGTR1, AGTR2, ACE, REN, AGT, CTSA, KLK1	682	26	7583	2.99351	0.998937	0.0861503	28.2042
KEGG_PATHWAY	hsa04260:Cardiac muscle contraction	14	0.00865405	0.0250367	FXYD2, MYL2, MYL3, TNNC1, ATP1A3, ATP1A2, CACNB4, TNNI3, TPM2, TPM1, CACNA1S, TPM3, TNNT2, RYR2	682	80	7583	1.94578	0.998989	0.0856732	28.3773
KEGG_PATHWAY	hsa04810:Regulation of actin cytoskeleton	29	0.0179262	0.0253492	FGFR2, HRAS, FGFR4, FGFR3, MYL2, PDGFB, DIAPH1, ITGB2, ITGB3, SRC, KRAS, RAC2, GSN, PAK3, INS, SOS1, APC, BRAF, ARHGEF6, FGF23, ACTN3, ARHGEF12, NRAS, RRAS2, F2, ITGA7, PDGFRA, PDGFRB, ITGA2B	682	213	7583	1.51382	0.999073	0.0856456	28.679
KEGG_PATHWAY	hsa04540:Gap junction	15	0.0092722	0.0265507	PRKCA, HRAS, PDGFB, GNAI2, DRD2, GJA1, PRKCG, SRC, NRAS, ADRB1, KRAS, SOS1, PDGFRA, PDGFRB, GNAS	682	89	7583	1.87395	0.999337	0.0884882	29.8277
KEGG_PATHWAY	hsa04390:Hippo signaling pathway	22	0.0135992	0.0283568	PPP2R1B, NF2, TGFBR1, SOX2, TGFBR2, GDF5, BMPR2, SMAD4, ITGB2, CDH1, FZD4, CTNNB1, AFP, AMH, WNT4, CCND1, AXIN2, PPP2R2B, BMPR1B, AXIN1, BMPR1A, APC	682	151	7583	1.61995	0.9996	0.0931757	31.5222
KEGG_PATHWAY	hsa00511:Other glycan degradation	6	0.00370888	0.0286118	AGA, HEXA, NEU1, MAN2B1, GBA, GLB1	682	20	7583	3.33563	0.999628	0.0928799	31.7584
KEGG_PATHWAY	hsa05212:Pancreatic cancer	12	0.00741776	0.0287119	CCND1, KRAS, RAC2, BRAF, ARHGEF6, TGFBR1, IKBKG, TGFBR2, SMAD4, BRCA2, CDK4, RAD51	682	65	7583	2.0527	0.999638	0.0921114	31.851
KEGG_PATHWAY	hsa04911:Insulin secretion	14	0.00865405	0.0300742	PRKCA, KCNMA1, FXYD2, GCK, INS, ATP1A3, RYR2, GNAS, PRKCG, ATP1A2, PDX1, ABCC8, CACNA1S, KCNJ11	682	82	7583	1.89833	0.999753	0.095225	33.0985
KEGG_PATHWAY	hsa04066:HIF-1 signaling pathway	16	0.00989034	0.0300899	PRKCA, TF, IL6, IGF1, HK1, PRKCG, PDHB, IGF1R, CYBB, INS, TEK, ENO3, PDHA1, INSR, IFNGR2, IFNGR1	682	99	7583	1.79697	0.999754	0.0941939	33.1127
KEGG_PATHWAY	hsa02010:ABC transporters	9	0.00556332	0.03098	ABCC9, ABCB11, ABCD1, TAP2, ABCC2, ABCA1, ABCA4, ABCC8, ABCB4	682	42	7583	2.38259	0.999808	0.0957993	33.9162
KEGG_PATHWAY	hsa04924:Renin secretion	12	0.00741776	0.031773	KCNMA1, EDNRA, AGTR1, ADRB3, ACE, ADRB1, GNAI2, REN, AGT, GNAS, KCNJ2, CACNA1S	682	66	7583	2.02159	0.999847	0.0970811	34.6246
KEGG_PATHWAY	hsa04970:Salivary secretion	14	0.00865405	0.0328522	KCNMA1, PRKCA, FXYD2, NOS1, ATP1A3, LYZ, CST3, PRKCG, ATP1A2, ADRB3, ATP2B2, ADRB1, GNAS, DMBT1	682	83	7583	1.87545	0.999887	0.0991669	35.5772
KEGG_PATHWAY	hsa04611:Platelet activation	19	0.0117448	0.0342361	GNAI2, COL2A1, ITGB3, ARHGEF12, COL5A2, COL5A1, SRC, BTK, GP9, VWF, FGG, FGA, P2RX1, COL1A2, TBXA2R, GNAS, GP1BA, COL1A1, ITGA2B	682	127	7583	1.66344	0.999923	0.10208	36.7802
KEGG_PATHWAY	hsa00860:Porphyrin and chlorophyll metabolism	8	0.00494517	0.0382767	ALAS2, FXN, HMOX1, HMBS, GUSB, UROS, PPOX, CP	682	36	7583	2.47084	0.999975	0.112439	40.1746
KEGG_PATHWAY	hsa04152:AMPK signaling pathway	18	0.0111266	0.0390165	PPP2R1B, IRS2, HMGCR, LEPR, PPARG, FBP1, IGF1, PFKM, PPARGC1A, CPT1A, LEP, IGF1R, CCND1, CD36, HNF4A, INS, PPP2R2B, INSR	682	120	7583	1.66782	0.99998	0.113327	40.7776
KEGG_PATHWAY	hsa05416:Viral myocarditis	12	0.00741776	0.0423347	ICAM1, PRF1, CD55, CCND1, RAC2, SGCG, CD40LG, SGCD, ITGB2, CD40, SGCA, SGCB	682	69	7583	1.9337	0.999992	0.121286	43.4136
KEGG_PATHWAY	hsa04022:cGMP-PKG signaling pathway	23	0.0142174	0.0430167	KCNMA1, FXYD2, MEF2A, IRS2, TRPC6, GNAI2, ATP1A3, ATP1A2, CNGB1, CACNA1S, EDNRA, AGTR1, ADRB3, ATP2B2, EDNRB, ADRB1, ATP2A2, INS, PLN, ATP2A1, GATA4, ADRA2C, INSR	682	167	7583	1.53133	0.999994	0.121901	43.9417
KEGG_PATHWAY	hsa05323:Rheumatoid arthritis	15	0.0092722	0.0433845	ICAM1, IL6, TNF, CTLA4, ITGB2, MMP3, ATP6V1B1, CCL5, CXCL12, MMP1, CTSK, TNFRSF11A, TEK, IL1B, ATP6V0A4	682	95	7583	1.75559	0.999994	0.121661	44.2247
KEGG_PATHWAY	hsa00500:Starch and sucrose metabolism	7	0.00432702	0.0472965	GPI, GBE1, PYGM, GCK, SI, HK1, AGL	682	30	7583	2.59438	0.999998	0.130816	47.1534
KEGG_PATHWAY	hsa03430:Mismatch repair	6	0.00370888	0.0497253	MSH6, MSH3, MSH2, MLH1, PMS2, MLH3	682	23	7583	2.90055	0.999999	0.135871	48.8996
KEGG_PATHWAY	hsa04726:Serotonergic synapse	17	0.0105085	0.0544345	PRKCA, DDC, HRAS, BRAF, GNAI2, GABRB3, SLC6A4, PRKCG, CACNA1S, NRAS, APP, KRAS, ALOX12B, GNAS, GNB3, ALOX5, CACNA1A	682	116	7583	1.62947	1	0.146652	52.1344
KEGG_PATHWAY	hsa04916:Melanogenesis	15	0.0092722	0.0581131	PRKCA, TYRP1, HRAS, GNAI2, PRKCG, KIT, POMC, FZD4, CTNNB1, NRAS, EDNRB, TYR, WNT4, KRAS, GNAS	682	99	7583	1.68466	1	0.154547	54.5284
KEGG_PATHWAY	hsa05217:Basal cell carcinoma	10	0.00618146	0.0600887	SMO, WNT4, PTCH1, PTCH2, AXIN2, FZD4, SUFU, AXIN1, CTNNB1, APC	682	56	7583	1.98549	1	0.158019	55.768
KEGG_PATHWAY	hsa05134:Legionellosis	10	0.00618146	0.0659509	IL6, TNF, VCP, C3, IL1B, NFKBIA, ITGB2, IL12B, HSPD1, TLR5	682	57	7583	1.95066	1	0.170929	59.2648
KEGG_PATHWAY	hsa04350:TGF-beta signaling pathway	13	0.0080359	0.0660159	PPP2R1B, AMHR2, AMH, ACVR1B, TNF, TGFBR1, TGFBR2, GDF5, SMAD4, BMPR2, TGIF1, BMPR1B, BMPR1A	682	83	7583	1.74149	1	0.169531	59.3021
KEGG_PATHWAY	hsa04340:Hedgehog signaling pathway	6	0.00370888	0.0677816	DHH, SMO, PTCH1, PTCH2, SUFU, IHH	682	25	7583	2.6685	1	0.172231	60.3033
KEGG_PATHWAY	hsa00630:Glyoxylate and dicarboxylate metabolism	6	0.00370888	0.0780015	DLD, GCSH, CAT, GRHPR, AGXT, GLDC	682	26	7583	2.56587	1	0.194719	65.6651
KEGG_PATHWAY	hsa04961:Endocrine and other factor-regulated calcium reabsorption	8	0.00494517	0.0780028	PRKCA, FXYD2, VDR, ATP1A3, GNAS, PRKCG, ATP1A2, KLK1	682	42	7583	2.11786	1	0.193027	65.6657
KEGG_PATHWAY	hsa04922:Glucagon signaling pathway	14	0.00865405	0.0815522	PHKA2, LDHB, PPARA, LDHA, PHKB, PHKA1, GCGR, PPARGC1A, PDHB, CPT1A, PYGM, GCK, GNAS, PDHA1	682	95	7583	1.63856	1	0.199478	67.3654
KEGG_PATHWAY	hsa04918:Thyroid hormone synthesis	11	0.00679961	0.0871524	TG, PRKCA, FXYD2, PAX8, ATP1A3, TPO, TSHB, GNAS, PRKCG, ATP1A2, TSHR	682	69	7583	1.77256	1	0.21039	69.8897
KEGG_PATHWAY	hsa04621:NOD-like receptor signaling pathway	9	0.00556332	0.0905521	IL6, TNF, MEFV, IKBKG, PSTPIP1, IL1B, NFKBIA, CCL5, NLRP3	682	52	7583	1.9244	1	0.216169	71.3329
KEGG_PATHWAY	hsa05320:Autoimmune thyroid disease	10	0.00618146	0.0928969	TG, PRF1, CD40LG, CTLA4, FASLG, TPO, TSHB, CD40, TSHR, IL10	682	61	7583	1.82275	1	0.219522	72.2907
KEGG_PATHWAY	hsa05222:Small cell lung cancer	13	0.0080359	0.09362	COL4A4, COL4A3, LAMB3, CCND1, COL4A1, LAMA3, IKBKG, NFKBIA, LAMC2, CDK4, COL4A6, COL4A5, ITGA2B	682	88	7583	1.64255	1	0.219298	72.58
KEGG_PATHWAY	hsa04662:B cell receptor signaling pathway	11	0.00679961	0.0939549	BCL10, NRAS, HRAS, KRAS, RAC2, SOS1, IKBKG, NFKBIA, MALT1, BLNK, BTK	682	70	7583	1.74724	1	0.218244	72.7131
