# Supplementary material for: Network analysis reveals crosstalk between autophagy genes and disease genes
Source: Sci Rep. 2017 Mar 15;7:44391. doi: 10.1038/srep44391 (PMC5353691; doi:10.1038/srep44391)
Supplement: Supplementary Table S3 [file srep44391-s4.xlsx]

## Sheet: Table S3 ARDG_pathway
Category	Term	Count	%	PValue	Genes	List Total	Pop Hits	Pop Total	Fold Enrichment	Bonferroni	Benjamini	FDR
KEGG_PATHWAY	hsa05200:Pathways in cancer	26	0.241523	1.19e-15	EGFR, FGFR1, AR, BCR, ERBB2, TP53, FOXO1, RB1, PTEN, ARNT, LAMA2, CDKN2A, ITGA6, CXCR4, NCOA4, BCL2, BAX, CASP8, VEGFA, SLC2A1, PIK3CA, FAS, RUNX1, ABL1, MYC, AKT2	64	393	6910	7.14297	2e-13	2e-13	1.48e-12
KEGG_PATHWAY	hsa05230:Central carbon metabolism in cancer	10	0.0928936	4.49e-09	EGFR, FGFR1, SLC2A2, ERBB2, SLC2A1, TP53, PIK3CA, PTEN, MYC, AKT2	64	64	6910	16.8701	7.36e-07	3.68e-07	5.44e-06
KEGG_PATHWAY	hsa05215:Prostate cancer	11	0.102183	4.91e-09	EGFR, FGFR1, AR, BCL2, ERBB2, TP53, PIK3CA, FOXO1, RB1, PTEN, AKT2	64	88	6910	13.4961	8.05e-07	2.68e-07	5.95e-06
KEGG_PATHWAY	hsa04115:p53 signaling pathway	9	0.0836043	1.29e-07	CDKN2A, BAX, TSC2, CASP8, TP53, FAS, ATR, PTEN, ATM	64	67	6910	14.5033	2.12e-05	5.3e-06	0.000157
KEGG_PATHWAY	hsa05205:Proteoglycans in cancer	13	0.120762	1.82e-07	ACTG1, EGFR, FGFR1, ERBB2, VEGFA, TP53, ESR1, PIK3CA, IGF2, TLR4, FAS, MYC, AKT2	64	200	6910	7.01797	2.98e-05	5.95e-06	0.00022
KEGG_PATHWAY	hsa04066:HIF-1 signaling pathway	10	0.0928936	2.01e-07	EGFR, BCL2, ERBB2, VEGFA, SLC2A1, IFNG, PIK3CA, TLR4, ARNT, AKT2	64	98	6910	11.0172	3.3e-05	5.5e-06	0.000244
KEGG_PATHWAY	hsa05220:Chronic myeloid leukemia	9	0.0836043	2.29e-07	CDKN2A, BCR, TP53, PIK3CA, RB1, RUNX1, ABL1, MYC, AKT2	64	72	6910	13.4961	3.75e-05	5.36e-06	0.000278
KEGG_PATHWAY	hsa04151:PI3K-Akt signaling pathway	16	0.14863	3.01e-07	EGFR, FGFR1, STK11, TP53, ITGB4, TLR4, PTEN, LAMA2, ITGA6, TSC1, BCL2, VEGFA, TSC2, PIK3CA, MYC, AKT2	64	345	6910	5.00725	4.94e-05	6.18e-06	0.000365
KEGG_PATHWAY	hsa05161:Hepatitis B	11	0.102183	5.99e-07	BAX, BCL2, CASP8, TP53, PIK3CA, TLR4, RB1, FAS, PTEN, MYC, AKT2	64	145	6910	8.19073	9.83e-05	1.09e-05	0.000727
KEGG_PATHWAY	hsa05222:Small cell lung cancer	9	0.0836043	8.39e-07	LAMA2, ITGA6, BCL2, TP53, PIK3CA, RB1, PTEN, MYC, AKT2	64	85	6910	11.432	0.000138	1.38e-05	0.00101745
KEGG_PATHWAY	hsa04210:Apoptosis	8	0.0743149	1.24e-06	BAX, BCL2, CASP8, TP53, PIK3CA, FAS, ATM, AKT2	64	62	6910	13.9315	0.000203	1.84e-05	0.00149838
KEGG_PATHWAY	hsa05219:Bladder cancer	7	0.0650255	1.58e-06	EGFR, CDKN2A, ERBB2, VEGFA, TP53, RB1, MYC	64	41	6910	18.4337	0.000259	2.16e-05	0.00191529
KEGG_PATHWAY	hsa05212:Pancreatic cancer	8	0.0743149	1.71e-06	EGFR, CDKN2A, ERBB2, VEGFA, TP53, PIK3CA, RB1, AKT2	64	65	6910	13.2885	0.000281	2.16e-05	0.00207624
KEGG_PATHWAY	hsa05218:Melanoma	8	0.0743149	3.13e-06	EGFR, FGFR1, CDKN2A, TP53, PIK3CA, RB1, PTEN, AKT2	64	71	6910	12.1655	0.000514	3.67e-05	0.00380005
KEGG_PATHWAY	hsa05213:Endometrial cancer	7	0.0650255	6.61e-06	EGFR, ERBB2, TP53, PIK3CA, PTEN, MYC, AKT2	64	52	6910	14.5343	0.00108425	7.23e-05	0.00802074
KEGG_PATHWAY	hsa04919:Thyroid hormone signaling pathway	9	0.0836043	7.8e-06	ACTG1, TSC2, SLC2A1, TP53, ESR1, PIK3CA, FOXO1, MYC, AKT2	64	114	6910	8.52385	0.00127886	8e-05	0.00946121
KEGG_PATHWAY	hsa05223:Non-small cell lung cancer	7	0.0650255	1.03e-05	EGFR, CDKN2A, ERBB2, TP53, PIK3CA, RB1, AKT2	64	56	6910	13.4961	0.00168034	9.89e-05	0.0124337
KEGG_PATHWAY	hsa04510:Focal adhesion	11	0.102183	1.43e-05	LAMA2, ACTG1, EGFR, ITGA6, BCL2, ERBB2, VEGFA, ITGB4, PIK3CA, PTEN, AKT2	64	206	6910	5.76532	0.00234808	0.000131	0.0173801
KEGG_PATHWAY	hsa05214:Glioma	7	0.0650255	2.45e-05	EGFR, CDKN2A, TP53, PIK3CA, RB1, PTEN, AKT2	64	65	6910	11.6274	0.00400582	0.000211	0.0296732
KEGG_PATHWAY	hsa04068:FoxO signaling pathway	9	0.0836043	2.56e-05	EGFR, SLC2A4, STK11, PRKAG2, PIK3CA, FOXO1, PTEN, ATM, AKT2	64	134	6910	7.25163	0.0041919	0.00021	0.0310543
KEGG_PATHWAY	hsa04910:Insulin signaling pathway	9	0.0836043	3.17e-05	TSC1, SLC2A4, PRKAG2, TSC2, PKLR, PRKAR1A, PIK3CA, FOXO1, AKT2	64	138	6910	7.04144	0.00518468	0.000248	0.0384267
KEGG_PATHWAY	hsa04931:Insulin resistance	8	0.0743149	5.05e-05	SLC2A4, SLC2A2, PRKAG2, SLC2A1, PIK3CA, FOXO1, PTEN, AKT2	64	108	6910	7.99769	0.00824395	0.000376	0.0611878
KEGG_PATHWAY	hsa04932:Non-alcoholic fatty liver disease (NAFLD)	9	0.0836043	6.04e-05	BAX, PRKAG2, CASP8, PKLR, PIK3CA, FAS, EIF2AK3, DDIT3, AKT2	64	151	6910	6.43522	0.00986377	0.000431	0.0732658
KEGG_PATHWAY	hsa05145:Toxoplasmosis	8	0.0743149	8.89e-05	LAMA2, ITGA6, BCL2, CASP8, IFNG, PIK3CA, TLR4, AKT2	64	118	6910	7.31992	0.0144703	0.000607	0.107714
KEGG_PATHWAY	hsa04152:AMPK signaling pathway	8	0.0743149	0.00011	TSC1, SLC2A4, STK11, PRKAG2, TSC2, PIK3CA, FOXO1, AKT2	64	122	6910	7.07992	0.0178375	0.00072	0.132988
KEGG_PATHWAY	hsa04150:mTOR signaling pathway	6	0.0557362	0.000169	TSC1, STK11, TSC2, PIK3CA, PTEN, AKT2	64	58	6910	11.1692	0.0274094	0.00106835	0.205277
KEGG_PATHWAY	hsa05206:MicroRNAs in cancer	11	0.102183	0.000223	EGFR, CDKN2A, BCL2, ERBB2, VEGFA, TP53, TP63, ABL1, PTEN, MYC, ATM	64	285	6910	4.16721	0.0359779	0.00135616	0.270549
KEGG_PATHWAY	hsa05210:Colorectal cancer	6	0.0557362	0.000233	BAX, BCL2, TP53, PIK3CA, MYC, AKT2	64	62	6910	10.4486	0.0374485	0.00136221	0.281806
KEGG_PATHWAY	hsa05166:HTLV-I infection	10	0.0928936	0.000468	CDKN2A, BAX, SLC2A1, TP53, PIK3CA, RB1, ATR, MYC, ATM, AKT2	64	256	6910	4.21753	0.0739545	0.00264587	0.566468
KEGG_PATHWAY	hsa04110:Cell cycle	7	0.0650255	0.000871	CDKN2A, TP53, RB1, ATR, ABL1, MYC, ATM	64	124	6910	6.09501	0.133214	0.00475409	1.05147
KEGG_PATHWAY	hsa04012:ErbB signaling pathway	6	0.0557362	0.00111599	EGFR, ERBB2, PIK3CA, ABL1, MYC, AKT2	64	87	6910	7.44612	0.167335	0.00588981	1.34485
KEGG_PATHWAY	hsa05162:Measles	7	0.0650255	0.00125547	IFNG, TP53, PIK3CA, TLR4, FAS, EIF2AK3, AKT2	64	133	6910	5.68257	0.186188	0.00641762	1.51176
KEGG_PATHWAY	hsa05169:Epstein-Barr virus infection	8	0.0743149	0.00160073	BCL2, IFNG, TP53, PIK3CA, RB1, EIF2AK3, MYC, AKT2	64	190	6910	4.54605	0.231051	0.00792992	1.92383
KEGG_PATHWAY	hsa05142:Chagas disease (American trypanosomiasis)	6	0.0557362	0.00246742	CASP8, IFNG, PIK3CA, TLR4, FAS, AKT2	64	104	6910	6.22897	0.333128	0.0118457	2.95122
KEGG_PATHWAY	hsa05211:Renal cell carcinoma	5	0.0464468	0.00280272	VEGFA, SLC2A1, PIK3CA, ARNT, AKT2	64	65	6910	8.30529	0.368901	0.0130651	3.34604
KEGG_PATHWAY	hsa04920:Adipocytokine signaling pathway	5	0.0464468	0.00366916	SLC2A4, STK11, PRKAG2, SLC2A1, AKT2	64	70	6910	7.71205	0.45275	0.0166064	4.35945
KEGG_PATHWAY	hsa05412:Arrhythmogenic right ventricular cardiomyopathy (ARVC)	5	0.0464468	0.00386197	ACTG1, DES, ITGA6, ITGB4, DSP	64	71	6910	7.60343	0.469847	0.0170048	4.58364
KEGG_PATHWAY	hsa04722:Neurotrophin signaling pathway	6	0.0557362	0.00457522	BAX, BCL2, TP53, PIK3CA, ABL1, AKT2	64	120	6910	5.39844	0.528604	0.0195964	5.40877
KEGG_PATHWAY	hsa04071:Sphingolipid signaling pathway	6	0.0557362	0.00457522	BAX, BCL2, TP53, PIK3CA, PTEN, AKT2	64	120	6910	5.39844	0.528604	0.0195964	5.40877
KEGG_PATHWAY	hsa05164:Influenza A	7	0.0650255	0.00484366	ACTG1, IFNG, PIK3CA, TLR4, FAS, EIF2AK3, AKT2	64	174	6910	4.34357	0.549001	0.0202107	5.71762
KEGG_PATHWAY	hsa05152:Tuberculosis	7	0.0650255	0.00526243	NOD2, BAX, BCL2, CASP8, IFNG, TLR4, AKT2	64	177	6910	4.26995	0.579082	0.0214006	6.19759
KEGG_PATHWAY	hsa05410:Hypertrophic cardiomyopathy (HCM)	5	0.0464468	0.00540728	ACTG1, DES, ITGA6, PRKAG2, ITGB4	64	78	6910	6.92107	0.589016	0.0214543	6.36308
KEGG_PATHWAY	hsa04530:Tight junction	6	0.0557362	0.00797084	ACTG1, MYH2, MYH7, MYH9, PTEN, AKT2	64	137	6910	4.72856	0.730842	0.0307657	9.24803
KEGG_PATHWAY	hsa04010:MAPK signaling pathway	8	0.0743149	0.00813891	EGFR, FGFR1, TP53, MAPK8IP1, FAS, MYC, DDIT3, AKT2	64	255	6910	3.38725	0.738218	0.0306877	9.43429
KEGG_PATHWAY	hsa04930:Type II diabetes mellitus	4	0.0371575	0.0093317	SLC2A4, SLC2A2, PKLR, PIK3CA	64	48	6910	8.9974	0.7851	0.0343416	10.7461
KEGG_PATHWAY	hsa05014:Amyotrophic lateral sclerosis (ALS)	4	0.0371575	0.0104396	BAX, BCL2, TP53, NEFL	64	50	6910	8.6375	0.821128	0.0375242	11.9489
KEGG_PATHWAY	hsa04922:Glucagon signaling pathway	5	0.0464468	0.0123846	SLC2A2, PRKAG2, SLC2A1, FOXO1, AKT2	64	99	6910	5.45297	0.87046	0.0434571	14.0248
KEGG_PATHWAY	hsa05231:Choline metabolism in cancer	5	0.0464468	0.013253	EGFR, TSC1, TSC2, PIK3CA, AKT2	64	101	6910	5.34499	0.887863	0.0454868	14.937
KEGG_PATHWAY	hsa05221:Acute myeloid leukemia	4	0.0371575	0.0142062	PIK3CA, RUNX1, MYC, AKT2	64	56	6910	7.71205	0.904298	0.0477101	15.928
KEGG_PATHWAY	hsa05416:Viral myocarditis	4	0.0371575	0.0148995	ACTG1, CASP8, MYH7, ABL1	64	57	6910	7.57675	0.914727	0.0490016	16.6421
KEGG_PATHWAY	hsa04668:TNF signaling pathway	5	0.0464468	0.0155918	NOD2, CASP8, PIK3CA, FAS, AKT2	64	106	6910	5.09287	0.924013	0.0502381	17.3497
KEGG_PATHWAY	hsa05202:Transcriptional misregulation in cancer	6	0.0557362	0.0180865	TP53, FOXO1, RUNX1, MYC, DDIT3, ATM	64	168	6910	3.85603	0.949881	0.0570038	19.8541
KEGG_PATHWAY	hsa04520:Adherens junction	4	0.0371575	0.0266101	ACTG1, EGFR, FGFR1, ERBB2	64	71	6910	6.08275	0.988004	0.0815439	27.8945
KEGG_PATHWAY	hsa04917:Prolactin signaling pathway	4	0.0371575	0.0266101	SLC2A2, ESR1, PIK3CA, AKT2	64	71	6910	6.08275	0.988004	0.0815439	27.8945
KEGG_PATHWAY	hsa05216:Thyroid cancer	3	0.0278681	0.0283603	NCOA4, TP53, MYC	64	29	6910	11.1692	0.99107	0.0851772	29.451
KEGG_PATHWAY	hsa05160:Hepatitis C	5	0.0464468	0.03263	EGFR, TP53, PIK3CA, EIF2AK3, AKT2	64	133	6910	4.05898	0.995663	0.0958421	33.1196
KEGG_PATHWAY	hsa05203:Viral carcinogenesis	6	0.0557362	0.0383556	CDKN2A, BAX, CASP8, TP53, PIK3CA, RB1	64	205	6910	3.16006	0.998362	0.110077	37.7646
KEGG_PATHWAY	hsa05414:Dilated cardiomyopathy	4	0.0371575	0.0408393	ACTG1, DES, ITGA6, ITGB4	64	84	6910	5.14137	0.998928	0.11495	39.686
KEGG_PATHWAY	hsa04015:Rap1 signaling pathway	6	0.0557362	0.041859	ACTG1, EGFR, FGFR1, VEGFA, PIK3CA, AKT2	64	210	6910	3.08482	0.9991	0.115763	40.4589
KEGG_PATHWAY	hsa04810:Regulation of actin cytoskeleton	6	0.0557362	0.0425824	ACTG1, EGFR, FGFR1, ITGA6, ITGB4, PIK3CA	64	211	6910	3.0702	0.999205	0.115775	41.0017
