# Supplementary material for: Network analysis reveals crosstalk between autophagy genes and disease genes
Source: Sci Rep. 2017 Mar 15;7:44391. doi: 10.1038/srep44391 (PMC5353691; doi:10.1038/srep44391)
Supplement: Supplementary Table S4 [file srep44391-s5.xlsx]

## Sheet: Table S4 NARDG_pathway 
Category	Term	Count	%	PValue	Genes	List Total	Pop Hits	Pop Total	Fold Enrichment	Bonferroni	Benjamini	FDR
KEGG_PATHWAY	hsa04610:Complement and coagulation cascades	45	0.0402361	9.04e-32	C7, MBL2, A2M, C9, MASP2, C3, C6, F13A1, C1S, C1QC, F13B, FGG, FGA, FGB, KLKB1, CFH, SERPINC1, CFI, C2, KNG1, F11, F12, CR1, F10, C4A, C4B, F8, F9, SERPING1, F7, PLG, PROC, C1QA, C8B, VWF, C1QB, CD55, THBD, F5, SERPINF2, CD59, F2, SERPIND1, PROS1, PLAU	558	69	6910	8.0762	2.27e-29	2.27e-29	1.17e-28
KEGG_PATHWAY	hsa05200:Pathways in cancer	84	0.0751073	2.57e-17	HRAS, PDGFB, STAT5B, MITF, PPARG, FASLG, MLH1, FGF10, GLI2, MMP2, CXCL12, GLI3, MMP1, SHH, TGFB1, CTNNB1, EDNRA, EDNRB, AGTR1, WNT4, WNT3, PAX8, PRKCA, RET, BRAF, FGF23, PRKCG, ARHGEF12, CDK4, RAD51, JUP, SMO, CCND1, EP300, PDGFRA, PDGFRB, MDM2, GNAS, LAMC2, GNB3, ITGA2B, DCC, FGFR2, FGFR3, GNAI2, PML, NFKBIA, CDH1, KIT, ZBTB16, SUFU, IGF1R, LAMB3, KRAS, RAC2, SOS1, AXIN2, APC, CSF1R, AXIN1, COL4…	558	393	6910	2.64686	6.45e-15	3.22e-15	3.34e-14
KEGG_PATHWAY	hsa04151:PI3K-Akt signaling pathway	71	0.0634835	1.21e-13	HRAS, PDGFB, FASLG, FGF10, IL4R, NOS3, INSR, COL11A1, GHR, PPP2R1B, PRKCA, FGF23, CDK4, IRS1, CCND1, G6PC, COL1A2, PDGFRA, MDM2, PDGFRB, RELN, LAMC2, GNB3, COL1A1, ITGA2B, NGF, FGFR2, FGFR4, FGFR3, COL3A1, COL2A1, ITGB3, KIT, IL7R, IGF1R, LAMB3, KRAS, INS, COMP, SOS1, TEK, COL6A3, COL6A2, COL6A1, IL2RG, PPP2R2B, CSF1R, COL4A4, COL4A3, IL6, TNXB, COL4A1, IL2RA, FLT4, MET, IGF1, YWHAE, COL5A2, BRCA…	558	345	6910	2.54849	3.05e-11	1.02e-11	1.58e-10
KEGG_PATHWAY	hsa05340:Primary immunodeficiency	20	0.0178827	7.31e-13	CIITA, PTPRC, CD8A, CD3D, RFX5, CD3E, CD40, IL7R, RFXAP, RFXANK, ADA, BTK, DCLRE1C, CD40LG, TAP2, IKBKG, AIRE, ZAP70, IL2RG, BLNK	558	34	6910	7.28442	1.83e-10	4.59e-11	9.5e-10
KEGG_PATHWAY	hsa05150:Staphylococcus aureus infection	24	0.0214592	4.56e-12	HLA-DQB1, ICAM1, MBL2, C4A, HLA-DRB1, C4B, C3, MASP2, ITGB2, C1S, C1QC, IL10, PLG, C1QA, C1QB, FGG, FCGR2B, FCGR1A, DSG1, CFH, FCGR2A, C2, CFI, FCGR3A	558	54	6910	5.50378	1.14e-09	2.29e-10	5.93e-09
KEGG_PATHWAY	hsa04510:Focal adhesion	49	0.0438126	6.88e-12	CAV3, HRAS, MYL2, PDGFB, DIAPH1, COL3A1, COL2A1, ITGB3, SRC, CTNNB1, IGF1R, LAMB3, RAC2, PAK3, COMP, SOS1, COL6A3, COL6A2, COL6A1, COL11A1, PRKCA, COL4A4, COL4A3, TNXB, COL4A1, BRAF, ACTN4, FLT4, MET, IGF1, PRKCG, ACTN3, COL5A2, FLNB, FLNA, COL4A6, COL5A1, KDR, VWF, CCND1, LAMA3, ITGA7, COL1A2, PDGFRA, PDGFRB, LAMC2, RELN, COL1A1, ITGA2B	558	206	6910	2.94559	1.73e-09	2.88e-10	8.94e-09
KEGG_PATHWAY	hsa04060:Cytokine-cytokine receptor interaction	52	0.046495	1.08e-11	PDGFB, LEPR, GDF5, IL13, FASLG, CXCL12, IL10, TGFB1, ACVR1B, TNFRSF11B, TNFRSF11A, IL4R, IL1B, CSF2RB, IFNGR2, LTA, IFNGR1, GHR, LIFR, CD40, AMH, ACVR2B, CCR5, CD40LG, PDGFRA, PDGFRB, IL12B, TNF, BMPR2, KIT, IL7R, CCL5, TNFRSF1A, IL12RB1, IL2RG, THPO, CSF1R, AMHR2, IL6, IL2RA, TNFSF4, FLT3, TGFBR1, FLT4, MET, TGFBR2, KDR, LEP, EPOR, MPL, BMPR1B, BMPR1A	558	230	6910	2.79975	2.72e-09	3.88e-10	1.41e-08
KEGG_PATHWAY	hsa04512:ECM-receptor interaction	29	0.0259299	6.64e-11	COL3A1, COL2A1, ITGB3, GP9, LAMB3, CD44, GP1BB, COMP, COL6A3, COL6A2, COL6A1, GP1BA, COL11A1, COL4A4, COL4A3, COL4A1, TNXB, COL5A2, COL5A1, COL4A6, VWF, LAMA3, CD36, ITGA7, COL1A2, RELN, LAMC2, COL1A1, ITGA2B	558	87	6910	4.12784	1.67e-08	2.08e-09	8.64e-08
KEGG_PATHWAY	hsa04640:Hematopoietic cell lineage	27	0.0241416	1.13e-09	TNF, CD8A, HLA-DRB1, KIT, ITGB3, IL7R, GP9, CD44, GP1BB, IL4R, FCGR1A, IL1B, GP1BA, THPO, CSF1R, CR1, IL6, IL2RA, CD3G, CD3D, FLT3, CD3E, CD55, CD36, CD59, EPOR, ITGA2B	558	85	6910	3.93359	2.83e-07	3.15e-08	1.47e-06
KEGG_PATHWAY	hsa05146:Amoebiasis	29	0.0259299	1.02e-08	TNF, C9, COL3A1, COL2A1, ITGB2, IL10, TGFB1, LAMB3, IL1B, COL11A1, PRKCA, COL4A4, COL4A3, IL6, COL4A1, ACTN4, PRKCG, ACTN3, COL5A2, COL5A1, COL4A6, C8B, LAMA3, COL1A2, HSPB1, GNAS, LAMC2, COL1A1, IL12B	558	106	6910	3.38794	2.56e-06	2.56e-07	1.33e-05
KEGG_PATHWAY	hsa04380:Osteoclast differentiation	31	0.0277182	1.04e-07	CALCR, TNF, MITF, PPARG, NFKBIA, ITGB3, TGFB1, BTK, TNFRSF1A, CYLD, TNFRSF11B, TNFRSF11A, FCGR1A, IL1B, FCGR3A, IFNGR2, IFNGR1, TYROBP, CSF1R, BLNK, NCF2, TGFBR1, TGFBR2, STAT1, CYBA, CTSK, CYBB, FCGR2B, IKBKG, FCGR2A, TREM2	558	131	6910	2.93045	2.62e-05	2.38e-06	0.000135
KEGG_PATHWAY	hsa05142:Chagas disease (American trypanosomiasis)	27	0.0241416	1.17e-07	TNF, GNAI2, C3, NFKBIA, FASLG, CCL5, C1QC, IL10, TGFB1, IRAK4, TNFRSF1A, IL1B, PPP2R2B, IFNGR2, IFNGR1, PPP2R1B, IL6, CD3G, CD3D, CD3E, TGFBR1, TGFBR2, C1QA, C1QB, IKBKG, GNAS, IL12B	558	104	6910	3.21495	2.92e-05	2.44e-06	0.000151
KEGG_PATHWAY	hsa05166:HTLV-I infection	47	0.0420243	1.33e-07	HLA-DQB1, HRAS, TNF, HLA-DRB1, PDGFB, CRTC1, STAT5B, NFKBIA, TBP, ITGB2, CHEK2, TGFB1, CTNNB1, TNFRSF1A, WNT4, KRAS, WNT3, XBP1, IL2RG, LTA, TERT, APC, ICAM1, IL6, CD3G, EGR2, IL2RA, SLC25A4, CD3D, CD3E, TGFBR1, CREBBP, TGFBR2, SMAD4, HLA-B, CD40, CDK4, FZD4, NRAS, CCND1, MSX1, EP300, RRAS2, IKBKG, PDGFRA, PDGFRB, JAK3	558	256	6910	2.27354	3.35e-05	2.57e-06	0.000173
KEGG_PATHWAY	hsa05140:Leishmaniasis	21	0.0187768	4.34e-07	HLA-DQB1, CR1, TNF, HLA-DRB1, NCF2, C3, NFKBIA, ITGB2, STAT1, IL10, TGFB1, IRAK4, CYBA, FCGR1A, IL1B, JAK2, FCGR2A, IL12B, FCGR3A, IFNGR2, IFNGR1	558	71	6910	3.66273	0.000109	7.78e-06	0.000564
KEGG_PATHWAY	hsa05205:Proteoglycans in cancer	38	0.0339771	1.13e-06	CAV3, HRAS, TNF, FASLG, ITGB3, MMP2, TIMP3, SRC, TGFB1, CTNNB1, IGF1R, WNT4, KRAS, ANK1, WNT3, GPC3, CD44, SOS1, TWIST1, PRKCA, BRAF, MET, IGF1, PRKCG, ARHGEF12, FLNB, FZD4, FLNA, KDR, PTPN11, SMO, NRAS, CCND1, RRAS2, MDM2, PTCH1, IL12B, PLAU	558	200	6910	2.35287	0.000284	1.9e-05	0.00147222
KEGG_PATHWAY	hsa05152:Tuberculosis	35	0.0312947	1.28e-06	HLA-DQB1, TNF, HLA-DRB1, C3, ITGB2, RFXANK, RFXAP, IL10, TGFB1, SRC, IRAK4, TNFRSF1A, VDR, FCGR1A, IL1B, FCGR3A, IFNGR2, IFNGR1, CIITA, BCL10, CR1, IL6, RFX5, CREBBP, MALT1, ARHGEF12, STAT1, CASP10, EP300, FCGR2B, CD209, JAK2, FCGR2A, IL12B, HSPD1	558	177	6910	2.44872	0.000321	2e-05	0.00166105
KEGG_PATHWAY	hsa03460:Fanconi anemia pathway	17	0.0152003	2.28e-06	BLM, POLH, MLH1, BRCA2, BRIP1, BRCA1, RAD51, FANCL, FANCD2, FANCE, PMS2, FANCF, FANCG, FANCA, ERCC4, FANCB, FANCC	558	53	6910	3.97207	0.000572	3.36e-05	0.00296227
KEGG_PATHWAY	hsa05144:Malaria	16	0.0143062	3.9e-06	ICAM1, CR1, IL6, TNF, MET, HBA2, ITGB2, CD40, HBA1, IL10, TGFB1, CD36, CD40LG, COMP, IL1B, HBB	558	49	6910	4.0436	0.000978	5.43e-05	0.00506641
KEGG_PATHWAY	hsa05143:African trypanosomiasis	13	0.0116237	4.91e-06	PRKCA, ICAM1, IL6, TNF, FASLG, PRKCG, HBA2, HBA1, IL10, APOA1, IL1B, IL12B, HBB	558	33	6910	4.87835	0.00123099	6.48e-05	0.00637895
KEGG_PATHWAY	hsa05414:Dilated cardiomyopathy	21	0.0187768	7.62e-06	TNF, MYL2, MYL3, MYBPC3, IGF1, CACNB4, ITGB3, TTN, TNNI3, CACNA1S, TPM1, TGFB1, ADRB1, DMD, PLN, ITGA7, RYR2, GNAS, CACNA1C, EMD, ITGA2B	558	84	6910	3.09588	0.00191117	9.56e-05	0.00990681
KEGG_PATHWAY	hsa04630:Jak-STAT signaling pathway	29	0.0259299	1.01e-05	LEPR, STAT5B, IL13, IL7R, IL10, IL12RB1, SOS1, IL4R, CSF2RB, IL2RG, IFNGR2, IFNGR1, GHR, THPO, IL6, IL2RA, CREBBP, LIFR, STAT1, PTPN11, LEP, GH1, CCND1, EP300, EPOR, JAK2, JAK3, IL12B, MPL	558	145	6910	2.4767	0.0025212	0.00012	0.0130727
KEGG_PATHWAY	hsa05133:Pertussis	19	0.0169886	1.93e-05	IL6, TNF, C4A, GNAI2, C4B, C3, ITGB2, SERPING1, C1S, NLRP3, C1QC, IL10, C1QA, IRAK4, C1QB, IRF1, IL1B, IL12B, C2	558	75	6910	3.13716	0.00483248	0.00022	0.0250846
KEGG_PATHWAY	hsa04015:Rap1 signaling pathway	36	0.0321888	2.44e-05	FGFR2, FGFR4, HRAS, FGFR3, GNAI2, PDGFB, DRD2, FGF10, ITGB2, CDH1, ITGB3, KIT, SRC, CTNNB1, IGF1R, KRAS, RAC2, INS, TEK, INSR, CSF1R, PRKCA, BRAF, FLT4, MET, FGF23, IGF1, PRKCG, KDR, NRAS, KRIT1, PDGFRA, PDGFRB, GNAS, ITGA2B, NGF	558	210	6910	2.12289	0.00610718	0.000266	0.0317206
KEGG_PATHWAY	hsa04920:Adipocytokine signaling pathway	18	0.0160944	2.78e-05	PPARA, IRS2, TNF, LEPR, NFKBIA, POMC, IRS1, PPARGC1A, CPT1A, PTPN11, LEP, TNFRSF1A, G6PC, CD36, IKBKG, JAK2, AGRP, ACSL6	558	70	6910	3.18433	0.00695484	0.000291	0.036138
KEGG_PATHWAY	hsa04010:MAPK signaling pathway	41	0.0366595	2.8e-05	FGFR2, FGFR4, HRAS, TNF, FGFR3, PDGFB, FASLG, FGF10, CACNB4, TGFB1, TNFRSF1A, BDNF, KRAS, RAC2, MAPT, SOS1, MAP3K8, IL1B, RASA1, PRKCA, BRAF, TGFBR1, TGFBR2, NF1, FGF23, PRKCG, CACNA1S, FLNB, FLNA, NRAS, RPS6KA3, RRAS2, NTRK1, NTRK2, IKBKG, PDGFRA, HSPB1, PDGFRB, CACNA1C, CACNA1A, NGF	558	255	6910	1.99107	0.00701195	0.000281	0.0364357
KEGG_PATHWAY	hsa05020:Prion diseases	12	0.0107296	3.17e-05	C1QA, C8B, C7, C1QB, IL6, C9, C6, IL1B, CCL5, SOD1, PRNP, C1QC	558	33	6910	4.5031	0.00792812	0.000306	0.0412143
KEGG_PATHWAY	hsa05321:Inflammatory bowel disease (IBD)	17	0.0152003	3.25e-05	HLA-DQB1, IL6, TNF, HLA-DRB1, IL13, TLR5, STAT1, FOXP3, IL10, TGFB1, IL12RB1, IL4R, IL1B, IL2RG, IL12B, IFNGR2, IFNGR1	558	64	6910	3.28937	0.00812004	0.000302	0.0422159
KEGG_PATHWAY	hsa04020:Calcium signaling pathway	32	0.0286123	3.33e-05	PHKA2, PHKB, DRD5, LHCGR, PHKA1, EDNRA, AGTR1, ADRB3, EDNRB, NOS3, PRKCA, NOS1, SLC25A4, PHKG2, PRKCG, CACNA1S, P2RX7, ADRB2, ADRB1, ATP2A2, P2RX1, PLN, ATP2A1, PDGFRA, TBXA2R, RYR1, PDGFRB, RYR2, GNAS, CACNA1C, CACNA1A, HTR2A	558	179	6910	2.21381	0.00831277	0.000298	0.0432218
KEGG_PATHWAY	hsa05410:Hypertrophic cardiomyopathy (HCM)	19	0.0169886	3.41e-05	IL6, TNF, MYL2, MYL3, MYBPC3, IGF1, CACNB4, ITGB3, TTN, TNNI3, CACNA1S, TPM1, TGFB1, DMD, ITGA7, RYR2, CACNA1C, EMD, ITGA2B	558	78	6910	3.0165	0.00852944	0.000295	0.044353
KEGG_PATHWAY	hsa04960:Aldosterone-regulated sodium reabsorption	13	0.0116237	3.45e-05	PRKCA, FXYD2, KRAS, INS, NR3C2, IGF1, PRKCG, SCNN1G, SCNN1B, SCNN1A, IRS1, INSR, KCNJ1	558	39	6910	4.12784	0.00861949	0.000289	0.0448232
KEGG_PATHWAY	hsa04550:Signaling pathways regulating pluripotency of stem cells	27	0.0241416	4.23e-05	FGFR2, HRAS, FGFR4, FGFR3, HNF1A, BMPR2, PAX6, CTNNB1, IGF1R, ACVR1B, WNT4, WNT3, KRAS, AXIN2, APC, AXIN1, SMAD4, LIFR, IGF1, FZD4, NRAS, ACVR2B, JAK2, JAK3, BMPR1B, ZFHX3, BMPR1A	558	140	6910	2.38825	0.0105534	0.000342	0.0549308
KEGG_PATHWAY	hsa05216:Thyroid cancer	11	0.00983548	5.24e-05	NRAS, HRAS, CCND1, RET, KRAS, BRAF, NTRK1, PAX8, PPARG, CDH1, CTNNB1	558	29	6910	4.69719	0.0130574	0.000411	0.0680455
KEGG_PATHWAY	hsa05145:Toxoplasmosis	24	0.0214592	5.33e-05	HLA-DQB1, CIITA, TNF, LDLR, HLA-DRB1, GNAI2, NFKBIA, CD40, STAT1, IL10, TGFB1, IRAK4, TNFRSF1A, LAMB3, LAMA3, CCR5, CD40LG, IKBKG, JAK2, LAMC2, ALOX5, IL12B, IFNGR2, IFNGR1	558	118	6910	2.51868	0.013286	0.000405	0.0692444
KEGG_PATHWAY	hsa04974:Protein digestion and absorption	20	0.0178827	5.57e-05	COL4A4, COL18A1, COL4A3, FXYD2, COL4A1, COL3A1, ELN, COL2A1, COL5A2, COL4A6, COL5A1, COL17A1, COL6A3, COL1A2, COL6A2, COL6A1, COL1A1, KCNQ1, COL11A1, COL10A1	558	88	6910	2.81443	0.0138917	0.000411	0.0724223
KEGG_PATHWAY	hsa04611:Platelet activation	25	0.0223534	9.14e-05	GNAI2, COL3A1, COL2A1, ITGB3, SRC, GP9, BTK, FGG, FGA, FGB, GP1BB, GP1BA, NOS3, COL11A1, ARHGEF12, COL5A2, COL5A1, VWF, P2RX1, TBXA2R, COL1A2, GNAS, FCGR2A, COL1A1, ITGA2B	558	130	6910	2.38144	0.0226922	0.000656	0.118805
KEGG_PATHWAY	hsa04350:TGF-beta signaling pathway	19	0.0169886	9.66e-05	AMHR2, PPP2R1B, NOG, TNF, TGFBR1, TGFBR2, GDF5, CREBBP, BMPR2, SMAD4, TGFB1, AMH, ACVR1B, ACVR2B, EP300, TGIF1, BMPR1B, PITX2, BMPR1A	558	84	6910	2.80103	0.0239662	0.000674	0.125552
KEGG_PATHWAY	hsa04014:Ras signaling pathway	36	0.0321888	0.000116	FGFR2, FGFR4, HRAS, FGFR3, PDGFB, FASLG, FGF10, KIT, IGF1R, KRAS, RAC2, PAK3, INS, SOS1, TEK, ZAP70, INSR, RASA1, CSF1R, PRKCA, FLT4, MET, NF1, FGF23, IGF1, PRKCG, KDR, PTPN11, NRAS, RRAS2, IKBKG, PLA2G2A, PDGFRA, PDGFRB, GNB3, NGF	558	226	6910	1.97259	0.0286861	0.000786	0.150622
KEGG_PATHWAY	hsa04917:Prolactin signaling pathway	17	0.0152003	0.000125	HRAS, TH, LHCGR, STAT5B, STAT1, SRC, NRAS, CYP17A1, CCND1, TNFRSF11A, KRAS, GCK, INS, SOS1, IRF1, JAK2, LHB	558	71	6910	2.96507	0.03093	0.000826	0.162581
KEGG_PATHWAY	hsa04520:Adherens junction	17	0.0152003	0.000125	PTPRJ, ACTN4, TGFBR1, MET, TGFBR2, CREBBP, SMAD4, CDH1, ACTN3, WAS, SRC, CTNNB1, IGF1R, EP300, RAC2, PTPN1, INSR	558	71	6910	2.96507	0.03093	0.000826	0.162581
KEGG_PATHWAY	hsa05218:Melanoma	17	0.0152003	0.000125	HRAS, PDGFB, BRAF, MITF, MET, IGF1, FGF23, FGF10, CDH1, CDK4, IGF1R, NRAS, CCND1, KRAS, PDGFRA, MDM2, PDGFRB	558	71	6910	2.96507	0.03093	0.000826	0.162581
KEGG_PATHWAY	hsa05230:Central carbon metabolism in cancer	16	0.0143062	0.000127	FGFR2, HRAS, RET, FGFR3, FLT3, MET, HK1, KIT, PFKM, NRAS, G6PD, KRAS, GCK, NTRK1, PDGFRA, PDGFRB	558	64	6910	3.09588	0.031292	0.000815	0.164514
KEGG_PATHWAY	hsa04068:FoxO signaling pathway	25	0.0223534	0.00015	HRAS, FASLG, IL7R, IL10, TGFB1, IGF1R, KRAS, INS, SOS1, CAT, INSR, IRS2, IL6, BRAF, TGFBR1, TGFBR2, CREBBP, SMAD4, IGF1, IRS1, NRAS, G6PC, CCND1, EP300, MDM2	558	134	6910	2.31036	0.036857	0.000938	0.194297
KEGG_PATHWAY	hsa04660:T cell receptor signaling pathway	21	0.0187768	0.000171	PTPRC, BCL10, HRAS, TNF, CD3G, CD8A, CD3D, CD3E, CTLA4, NFKBIA, MALT1, CDK4, IL10, NRAS, KRAS, PAK3, CD40LG, SOS1, MAP3K8, IKBKG, ZAP70	558	103	6910	2.52479	0.042055	0.00104737	0.222265
KEGG_PATHWAY	hsa05215:Prostate cancer	19	0.0169886	0.000181	FGFR2, HRAS, PDGFB, BRAF, CREBBP, NFKBIA, IGF1, CTNNB1, IGF1R, NRAS, CCND1, EP300, KRAS, INS, SOS1, IKBKG, PDGFRA, MDM2, PDGFRB	558	88	6910	2.67371	0.0444817	0.00108278	0.235371
KEGG_PATHWAY	hsa05219:Bladder cancer	12	0.0107296	0.000286	NRAS, HRAS, CCND1, KRAS, FGFR3, BRAF, MDM2, CDH1, CDK4, MMP2, SRC, MMP1	558	41	6910	3.62444	0.0691974	0.00166624	0.370682
KEGG_PATHWAY	hsa05210:Colorectal cancer	15	0.013412	0.000321	DCC, BRAF, MSH2, TGFBR1, TGFBR2, SMAD4, MLH1, TGFB1, CTNNB1, CCND1, KRAS, RAC2, AXIN2, AXIN1, APC	558	62	6910	2.99601	0.0774333	0.00183004	0.416529
KEGG_PATHWAY	hsa05217:Basal cell carcinoma	14	0.0125179	0.000324	SMO, WNT4, WNT3, PTCH1, PTCH2, AXIN2, GLI2, GLI3, FZD4, SUFU, SHH, AXIN1, APC, CTNNB1	558	55	6910	3.15217	0.07813	0.00180617	0.420425
KEGG_PATHWAY	hsa04916:Melanogenesis	20	0.0178827	0.000332	PRKCA, TYRP1, HRAS, GNAI2, CREBBP, MITF, PRKCG, KIT, POMC, FZD4, CTNNB1, NRAS, EDNRB, WNT4, TYR, WNT3, EP300, KRAS, MC1R, GNAS	558	100	6910	2.4767	0.0798519	0.00180751	0.430067
KEGG_PATHWAY	hsa05162:Measles	24	0.0214592	0.000348	IL6, IL2RA, CD3G, CD3D, CD3E, STAT5B, NFKBIA, FASLG, IL13, CDK4, STAT1, IRAK4, CCND1, SH2D1A, TNFRSF10B, FCGR2B, CD209, IL1B, JAK2, IL2RG, IL12B, JAK3, IFNGR2, IFNGR1	558	133	6910	2.23462	0.0837242	0.00185865	0.451811
KEGG_PATHWAY	hsa04913:Ovarian steroidogenesis	13	0.0116237	0.000386	IGF1R, CYP17A1, LDLR, STAR, INS, LHCGR, IGF1, GNAS, ALOX5, BMP15, INSR, LHB, CYP19A1	558	49	6910	3.28542	0.0922523	0.0020144	0.500008
KEGG_PATHWAY	hsa05221:Acute myeloid leukemia	14	0.0125179	0.000392	CEBPA, HRAS, BRAF, FLT3, STAT5B, PML, KIT, ZBTB16, JUP, NRAS, CCND1, KRAS, SOS1, IKBKG	558	56	6910	3.09588	0.0936311	0.00200429	0.507841
KEGG_PATHWAY	hsa04064:NF-kappa B signaling pathway	18	0.0160944	0.00048	ICAM1, BCL10, TNF, NFKBIA, MALT1, CD40, CXCL12, BTK, IRAK4, TNFRSF1A, TNFRSF11A, CD40LG, IKBKG, ZAP70, IL1B, LTA, PLAU, BLNK	558	87	6910	2.56211	0.113535	0.00240738	0.622191
KEGG_PATHWAY	hsa05220:Chronic myeloid leukemia	16	0.0143062	0.000502	HRAS, BRAF, TGFBR1, TGFBR2, STAT5B, SMAD4, NFKBIA, CDK4, TGFB1, PTPN11, NRAS, CCND1, KRAS, SOS1, IKBKG, MDM2	558	72	6910	2.75189	0.118342	0.00246657	0.650166
KEGG_PATHWAY	hsa05214:Glioma	15	0.013412	0.000538	PRKCA, HRAS, PDGFB, BRAF, IGF1, PRKCG, CDK4, IGF1R, NRAS, CCND1, KRAS, SOS1, PDGFRA, MDM2, PDGFRB	558	65	6910	2.85773	0.126247	0.00259197	0.696499
KEGG_PATHWAY	hsa04650:Natural killer cell mediated cytotoxicity	22	0.019671	0.000663	PRKCA, PRF1, ICAM1, HRAS, TNF, BRAF, FASLG, PRKCG, ITGB2, PTPN11, NRAS, SH2D1A, TNFRSF10B, KRAS, RAC2, SOS1, ZAP70, FCGR3A, IFNGR2, IFNGR1, TYROBP, SH3BP2	558	122	6910	2.23309	0.153418	0.0031375	0.858835
KEGG_PATHWAY	hsa05320:Autoimmune thyroid disease	13	0.0116237	0.00069	TG, HLA-DQB1, PRF1, HLA-DRB1, CD40LG, CTLA4, TPO, FASLG, TSHB, HLA-B, CD40, TSHR, IL10	558	52	6910	3.09588	0.159038	0.00320242	0.893022
KEGG_PATHWAY	hsa04810:Regulation of actin cytoskeleton	32	0.0286123	0.000718	FGFR2, FGFR4, HRAS, FGFR3, PDGFB, MYL2, DIAPH1, FGF10, ITGB2, ITGB3, SRC, KRAS, RAC2, INS, GSN, PAK3, SOS1, APC, BRAF, ACTN4, ARHGEF6, FGF23, ACTN3, ARHGEF12, WAS, NRAS, RRAS2, F2, ITGA7, PDGFRA, PDGFRB, ITGA2B	558	211	6910	1.87807	0.164898	0.00327103	0.928911
KEGG_PATHWAY	hsa04730:Long-term depression	14	0.0125179	0.000794	PPP2R1B, PRKCA, HRAS, NOS1, GNAI2, BRAF, IGF1, PRKCG, NRAS, IGF1R, KRAS, RYR1, GNAS, CACNA1A	558	60	6910	2.88949	0.180736	0.00355348	1.0271
KEGG_PATHWAY	hsa05202:Transcriptional misregulation in cancer	27	0.0241416	0.00087	PPARG, TFE3, PML, ZBTB16, MMP3, WT1, MEN1, IGF1R, FCGR1A, PAX8, RUNX2, CSF1R, CEBPA, IL6, FLT3, TGFBR2, MET, IGF1, NR4A3, CD40, HMGA2, MYCN, JUP, NTRK1, MDM2, MPO, PLAU	558	168	6910	1.99021	0.196242	0.00382524	1.125
KEGG_PATHWAY	hsa04390:Hippo signaling pathway	25	0.0223534	0.000927	GDF5, BMPR2, ITGB2, CDH1, GLI2, TGFB1, CTNNB1, WNT4, WNT3, PPP2R2B, AXIN2, APC, AXIN1, PPP2R1B, NF2, TGFBR1, TGFBR2, SMAD4, FZD4, YWHAE, AMH, AFP, CCND1, BMPR1B, BMPR1A	558	151	6910	2.05025	0.207769	0.00400749	1.19894
KEGG_PATHWAY	hsa04340:Hedgehog signaling pathway	9	0.00804721	0.000949	SMO, DHH, PTCH1, PTCH2, GLI2, GLI3, SUFU, SHH, IHH	558	27	6910	4.12784	0.21201	0.00403034	1.2264
KEGG_PATHWAY	hsa05322:Systemic lupus erythematosus	23	0.0205651	0.000964	HLA-DQB1, C7, TNF, C9, C4A, HLA-DRB1, ACTN4, C4B, C3, C6, ACTN3, CD40, C1S, C1QC, IL10, C1QA, C8B, C1QB, CD40LG, FCGR1A, FCGR2A, C2, FCGR3A	558	134	6910	2.12553	0.215041	0.00402727	1.24612
KEGG_PATHWAY	hsa04940:Type I diabetes mellitus	11	0.00983548	0.00147754	HLA-DQB1, PRF1, TNF, HLA-DRB1, INS, IL1B, FASLG, HSPD1, HLA-B, IL12B, LTA	558	42	6910	3.2433	0.310051	0.00606575	1.90374
KEGG_PATHWAY	hsa04152:AMPK signaling pathway	21	0.0187768	0.00164696	PPP2R1B, IRS2, HMGCR, LEPR, PPARG, FBP1, IGF1, CFTR, PFKM, PPARGC1A, IRS1, CPT1A, LEP, IGF1R, CCND1, G6PC, CD36, HNF4A, INS, PPP2R2B, INSR	558	122	6910	2.13159	0.338819	0.00665081	2.11988
KEGG_PATHWAY	hsa05212:Pancreatic cancer	14	0.0125179	0.0017379	BRAF, ARHGEF6, TGFBR1, TGFBR2, SMAD4, BRCA2, CDK4, STAT1, TGFB1, RAD51, CCND1, KRAS, RAC2, IKBKG	558	65	6910	2.66722	0.353766	0.00690609	2.23572
KEGG_PATHWAY	hsa04919:Thyroid hormone signaling pathway	20	0.0178827	0.00174977	PRKCA, FXYD2, HRAS, THRA, CREBBP, PRKCG, ITGB3, MED13L, STAT1, SRC, CTNNB1, NOTCH3, NRAS, WNT4, CCND1, EP300, KRAS, PLN, GATA4, MDM2	558	114	6910	2.17255	0.355691	0.00684486	2.25082
KEGG_PATHWAY	hsa05330:Allograft rejection	10	0.00894134	0.00215711	HLA-DQB1, PRF1, TNF, HLA-DRB1, CD40LG, FASLG, HLA-B, IL12B, CD40, IL10	558	37	6910	3.3469	0.418427	0.00830409	2.76805
KEGG_PATHWAY	hsa04931:Insulin resistance	19	0.0169886	0.00228939	PPARA, IL6, IRS2, TNF, NFKBIA, PPP1R3A, PPARGC1A, IRS1, CPT1A, PTPN11, TNFRSF1A, RPS6KA3, G6PC, CD36, PYGM, INS, NOS3, PTPN1, INSR	558	108	6910	2.17858	0.437462	0.00867873	2.93547
KEGG_PATHWAY	hsa04024:cAMP signaling pathway	29	0.0259299	0.00229259	FXYD2, PPARA, GNAI2, DRD2, DRD5, NFKBIA, SOX9, GLI3, EDNRA, BDNF, RAC2, BRAF, CREBBP, CFTR, TNNI3, CACNA1S, AMH, ADRB2, ADRB1, EP300, PLN, RRAS2, MC2R, RYR2, GHRL, PTCH1, GNAS, CACNA1C, TSHR	558	198	6910	1.81375	0.437914	0.00856164	2.93951
KEGG_PATHWAY	hsa05213:Endometrial cancer	12	0.0107296	0.00242349	NRAS, HRAS, CCND1, KRAS, BRAF, SOS1, MLH1, CDH1, AXIN2, CTNNB1, AXIN1, APC	558	52	6910	2.85773	0.456124	0.00891638	3.10492
KEGG_PATHWAY	hsa04080:Neuroactive ligand-receptor interaction	37	0.033083	0.00267444	OPRM1, CALCR, AVPR2, THRA, DRD2, LEPR, DRD5, LHCGR, DRD4, GNRHR, TSHB, NR3C1, GCGR, EDNRA, AGTR1, ADRB3, EDNRB, AGTR2, MC1R, MC3R, CHRNA1, GHR, GABRA1, PLG, LEP, GH1, P2RX7, ADRB2, ADRB1, P2RX1, F2, MC2R, TBXA2R, MC4R, TSHR, LHB, HTR2A	558	277	6910	1.65412	0.489408	0.00969451	3.4213
KEGG_PATHWAY	hsa05161:Hepatitis B	23	0.0205651	0.00273595	PRKCA, IL6, HRAS, TNF, EGR2, TGFBR1, CREBBP, STAT5B, SMAD4, NFKBIA, FASLG, PRKCG, CDK4, STAT1, SRC, TGFB1, CASP10, NRAS, CCND1, EP300, KRAS, IKBKG, DDB2	558	145	6910	1.96428	0.497251	0.00977569	3.4987
KEGG_PATHWAY	hsa04950:Maturity onset diabetes of the young	8	0.00715308	0.00361201	HNF1B, HNF1A, HNF4A, GCK, INS, PAX6, NEUROD1, PDX1	558	26	6910	3.81031	0.596773	0.0127108	4.59487
KEGG_PATHWAY	hsa05412:Arrhythmogenic right ventricular cardiomyopathy (ARVC)	14	0.0125179	0.00393693	ACTN4, GJA1, CACNB4, ITGB3, ACTN3, CACNA1S, CTNNB1, JUP, DMD, ITGA7, RYR2, CACNA1C, EMD, ITGA2B	558	71	6910	2.44182	0.628467	0.0136575	4.99851
KEGG_PATHWAY	hsa04540:Gap junction	16	0.0143062	0.00414538	PRKCA, HRAS, PDGFB, GNAI2, DRD2, GJA1, PRKCG, SRC, NRAS, KRAS, ADRB1, SOS1, PDGFRA, PDGFRB, GNAS, HTR2A	558	88	6910	2.25155	0.647482	0.0141814	5.25663
KEGG_PATHWAY	hsa05323:Rheumatoid arthritis	16	0.0143062	0.00414538	HLA-DQB1, ICAM1, IL6, TNF, HLA-DRB1, CTLA4, ITGB2, CCL5, MMP3, CXCL12, TGFB1, MMP1, CTSK, TNFRSF11A, TEK, IL1B	558	88	6910	2.25155	0.647482	0.0141814	5.25663
KEGG_PATHWAY	hsa04930:Type II diabetes mellitus	11	0.00983548	0.00423752	IRS2, TNF, GCK, INS, HK1, PDX1, CACNA1C, IRS1, INSR, KCNJ11, CACNA1A	558	48	6910	2.83789	0.655574	0.0143005	5.37051
KEGG_PATHWAY	hsa04924:Renin secretion	13	0.0116237	0.00451351	GNAI2, AQP1, KCNJ2, CACNA1S, EDNRA, AGTR1, ADRB3, ADRB2, ADRB1, REN, AGT, GNAS, CACNA1C	558	64	6910	2.5154	0.678724	0.0150254	5.71088
KEGG_PATHWAY	hsa04066:HIF-1 signaling pathway	17	0.0152003	0.00483846	PRKCA, TF, IL6, VHL, CREBBP, IGF1, HK1, PRKCG, IGF1R, CYBB, EP300, INS, TEK, NOS3, INSR, IFNGR2, IFNGR1	558	98	6910	2.14816	0.704002	0.0158908	6.1102
KEGG_PATHWAY	hsa05416:Viral myocarditis	12	0.0107296	0.00512818	HLA-DQB1, PRF1, ICAM1, CD55, CCND1, RAC2, HLA-DRB1, CD40LG, DMD, ITGB2, HLA-B, CD40	558	57	6910	2.60706	0.724862	0.0166199	6.46489
KEGG_PATHWAY	hsa05211:Renal cell carcinoma	13	0.0116237	0.00514195	HRAS, PDGFB, BRAF, VHL, MET, CREBBP, TGFB1, PTPN11, NRAS, EP300, KRAS, PAK3, SOS1	558	65	6910	2.4767	0.725817	0.0164524	6.48171
KEGG_PATHWAY	hsa04910:Insulin signaling pathway	21	0.0187768	0.00704032	PHKA2, HRAS, IRS2, BRAF, PHKB, PHKG2, PHKA1, FBP1, HK1, PPP1R3A, PPARGC1A, IRS1, NRAS, G6PC, KRAS, PYGM, GCK, INS, SOS1, PTPN1, INSR	558	138	6910	1.88445	0.83024	0.0221976	8.77503
KEGG_PATHWAY	hsa05310:Asthma	8	0.00715308	0.00843596	HLA-DQB1, TNF, HLA-DRB1, CD40LG, MS4A2, IL13, CD40, IL10	558	30	6910	3.30227	0.880735	0.0262299	10.4278
KEGG_PATHWAY	hsa03420:Nucleotide excision repair	10	0.00894134	0.0114885	XPA, ERCC8, ERCC5, ERCC6, XPC, LIG1, DDB2, ERCC3, ERCC4, ERCC2	558	47	6910	2.63479	0.944994	0.0351728	13.9468
KEGG_PATHWAY	hsa05168:Herpes simplex infection	25	0.0223534	0.0115902	HLA-DQB1, IL6, TNF, HLA-DRB1, C3, CREBBP, PML, NFKBIA, FASLG, TBP, HLA-B, CCL5, STAT1, PTPN11, CFP, TNFRSF1A, EP300, TAP2, IKBKG, IL1B, JAK2, IL12B, IFNGR2, LTA, IFNGR1	558	183	6910	1.69174	0.946396	0.0350554	14.0619
KEGG_PATHWAY	hsa05164:Influenza A	24	0.0214592	0.0121568	PRKCA, HLA-DQB1, CIITA, ICAM1, IL6, TNF, HLA-DRB1, CREBBP, PML, NFKBIA, FASLG, STAT1, NLRP3, CCL5, PLG, IRAK4, TNFRSF1A, TNFRSF10B, EP300, IL1B, JAK2, IL12B, IFNGR2, IFNGR1	558	174	6910	1.70807	0.953581	0.0363129	14.7
KEGG_PATHWAY	hsa04261:Adrenergic signaling in cardiomyocytes	21	0.0187768	0.0129086	PPP2R1B, PRKCA, FXYD2, MYL2, GNAI2, MYL3, CACNB4, TNNI3, CACNA1S, TPM1, AGTR1, AGTR2, ADRB2, ADRB1, PLN, RYR2, GNAS, PPP2R2B, CACNA1C, KCNQ1, SCN5A	558	146	6910	1.78119	0.961656	0.0380792	15.54
KEGG_PATHWAY	hsa04923:Regulation of lipolysis in adipocytes	11	0.00983548	0.0129097	ADRB3, IRS2, ADRB2, ADRB1, GNAI2, INS, TSHB, GNAS, IRS1, TSHR, INSR	558	56	6910	2.43248	0.961666	0.0376429	15.5412
KEGG_PATHWAY	hsa04670:Leukocyte transendothelial migration	18	0.0160944	0.0131306	PRKCA, CLDN16, ICAM1, MYL2, GNAI2, NCF2, ACTN4, PRKCG, ITGB2, ACTN3, CXCL12, MMP2, CTNNB1, PTPN11, CYBA, CYBB, RAC2, CLDN1	558	118	6910	1.88901	0.963761	0.0378423	15.7867
KEGG_PATHWAY	hsa04530:Tight junction	20	0.0178827	0.0133847	PPP2R1B, PRKCA, CLDN16, HRAS, MYL2, ACTN4, EPB41, GNAI2, PRKCG, ACTN3, CDK4, SRC, CTNNB1, NRAS, KRAS, RRAS2, CLDN1, MYH14, PPP2R2B, TJP2	558	137	6910	1.80781	0.966029	0.0381304	16.0681
KEGG_PATHWAY	hsa04022:cGMP-PKG signaling pathway	23	0.0205651	0.0136027	FXYD2, IRS2, MEF2A, SLC25A4, TRPC6, GNAI2, NPR2, CACNA1S, IRS1, EDNRA, AGTR1, ADRB3, EDNRB, ADRB2, ADRB1, ATP2A2, INS, PLN, ATP2A1, GATA4, NOS3, CACNA1C, INSR	558	166	6910	1.71579	0.967862	0.0383118	16.3089
KEGG_PATHWAY	hsa05332:Graft-versus-host disease	8	0.00715308	0.0143496	HLA-DQB1, PRF1, IL6, TNF, HLA-DRB1, IL1B, FASLG, HLA-B	558	33	6910	3.00206	0.973427	0.0399428	17.1289
KEGG_PATHWAY	hsa04722:Neurotrophin signaling pathway	18	0.0160944	0.0153689	HRAS, BRAF, NFKBIA, FASLG, YWHAE, IRS1, PTPN11, IRAK4, NRAS, BDNF, RPS6KA3, KRAS, PSEN1, SOS1, NTRK1, NTRK2, PSEN2, NGF	558	120	6910	1.85753	0.979504	0.0422752	18.236
KEGG_PATHWAY	hsa04726:Serotonergic synapse	17	0.0152003	0.0157624	PRKCA, DDC, HRAS, GNAI2, BRAF, PRKCG, CACNA1S, NRAS, APP, KRAS, ALOX12B, GNAS, ALOX5, GNB3, CACNA1C, CACNA1A, HTR2A	558	111	6910	1.89657	0.981461	0.0428765	18.6598
KEGG_PATHWAY	hsa04145:Phagosome	21	0.0187768	0.020757	HLA-DQB1, MBL2, MSR1, NOS1, HLA-DRB1, NCF2, C3, ITGB2, HLA-B, ITGB3, CYBA, CYBB, CD36, FCGR2B, FCGR1A, CD209, COMP, TAP2, MPO, FCGR2A, FCGR3A	558	153	6910	1.6997	0.99483	0.0556199	23.865
KEGG_PATHWAY	hsa04662:B cell receptor signaling pathway	12	0.0107296	0.0211365	NRAS, BCL10, HRAS, KRAS, FCGR2B, RAC2, SOS1, IKBKG, NFKBIA, MALT1, BLNK, BTK	558	69	6910	2.15365	0.995309	0.0560266	24.2477
KEGG_PATHWAY	hsa04144:Endocytosis	31	0.0277182	0.0255421	FGFR2, CAV3, FGFR4, HRAS, FGFR3, LDLR, TSG101, PML, KIT, SRC, TGFB1, ADRB3, IGF1R, IL2RG, CSF1R, RET, IL2RA, TGFBR1, TGFBR2, MET, HLA-B, WAS, LDLRAP1, KDR, ADRB2, ADRB1, CCR5, NTRK1, PDGFRA, MDM2, GRK1	558	258	6910	1.48794	0.998488	0.0667563	28.5619
KEGG_PATHWAY	hsa04922:Glucagon signaling pathway	15	0.013412	0.0267215	PHKA2, PPARA, LDHA, PHKB, PHKG2, CREBBP, PHKA1, PPARGC1A, GCGR, CPT1A, G6PC, EP300, GCK, PYGM, GNAS	558	99	6910	1.87629	0.998884	0.0690608	29.6777
KEGG_PATHWAY	hsa05134:Legionellosis	10	0.00894134	0.0271982	CR1, IL6, TNF, C3, NFKBIA, IL1B, ITGB2, HSPD1, IL12B, TLR5	558	54	6910	2.29324	0.999013	0.0695592	30.1241
KEGG_PATHWAY	hsa05206:MicroRNAs in cancer	33	0.0295064	0.0340561	HRAS, FGFR3, PDGFB, BMPR2, ZEB2, ITGB3, TPM1, TIMP3, WNT3, KRAS, CD44, SOS1, DNMT3B, APC, PRKCA, IRS2, TNXB, CREBBP, MET, PRKCG, ABCB1, HMGA2, IRS1, BRCA1, NOTCH3, NRAS, CCND1, EP300, PDGFRA, PDGFRB, MDM2, ZFPM2, PLAU	558	285	6910	1.43388	0.999833	0.085758	36.2635
KEGG_PATHWAY	hsa04612:Antigen processing and presentation	12	0.0107296	0.0400292	CIITA, HLA-DQB1, TNF, HLA-DRB1, CD8A, RFX5, TAP2, HLA-B, RFXANK, RFXAP, KIR3DL1, TAPBP	558	76	6910	1.95529	0.999965	0.0993444	41.201
KEGG_PATHWAY	hsa00010:Glycolysis / Gluconeogenesis	11	0.00983548	0.040794	ALDOA, GPI, LDHA, G6PC, GCK, DLD, ALDOB, FBP1, HK1, PFKM, PGK1	558	67	6910	2.03311	0.999971	0.100212	41.807
KEGG_PATHWAY	hsa03320:PPAR signaling pathway	11	0.00983548	0.040794	PPARA, LPL, APOA2, APOA1, CD36, ACADM, PPARG, UCP1, ACSL6, MMP1, CPT1A	558	67	6910	2.03311	0.999971	0.100212	41.807
